# Supplementary material for: Solvothermal synthesis of cobalt PCP pincer complexes from [Co2(CO)8]
Source: Monatsh Chem. 2023 Sep 9;154(11):1253–62. doi: 10.1007/s00706-023-03123-x (PMC10620272; doi:10.1007/s00706-023-03123-x)
Supplement: Supplementary file 1 — Supplementary file1 (CIF 7401 kb) [file 706_2023_3123_MOESM1_ESM.cif]

data_PCPiPrCoCO2
 
_audit_creation_method            'SHELXL-2014/7'
_shelx_SHELXL_version_number      '2014/7'
_chemical_name_systematic         ?
_chemical_name_common             ?
_chemical_melting_point           ?
_chemical_formula_moiety          ?
_chemical_formula_sum
 'C21.97 H35 Br0.03 Co O1.97 P2' 
_chemical_formula_weight          453.82

loop_
 _atom_type_symbol
 _atom_type_description
 _atom_type_scat_dispersion_real
 _atom_type_scat_dispersion_imag
 _atom_type_scat_source
 'C'  'C'   0.0033   0.0016
 'International Tables Vol C Tables 4.2.6.8 and 6.1.1.4'
 'H'  'H'   0.0000   0.0000
 'International Tables Vol C Tables 4.2.6.8 and 6.1.1.4'
 'Co'  'Co'   0.3494   0.9721
 'International Tables Vol C Tables 4.2.6.8 and 6.1.1.4'
 'O'  'O'   0.0106   0.0060
 'International Tables Vol C Tables 4.2.6.8 and 6.1.1.4'
 'P'  'P'   0.1023   0.0942
 'International Tables Vol C Tables 4.2.6.8 and 6.1.1.4'
 'Br'  'Br'  -0.2901   2.4595
 'International Tables Vol C Tables 4.2.6.8 and 6.1.1.4'
 
_space_group_crystal_system       orthorhombic
_space_group_IT_number            61
_space_group_name_H-M_alt         'P b c a'
_space_group_name_Hall            '-P 2ac 2ab'
 
_shelx_space_group_comment
;
The symmetry employed for this shelxl refinement is uniquely defined
by the following loop, which should always be used as a source of
symmetry information in preference to the above space-group names.
They are only intended as comments.
;
 
loop_
 _space_group_symop_operation_xyz
 'x, y, z'
 '-x+1/2, -y, z+1/2'
 '-x, y+1/2, -z+1/2'
 'x+1/2, -y+1/2, -z'
 '-x, -y, -z'
 'x-1/2, y, -z-1/2'
 'x, -y-1/2, z-1/2'
 '-x-1/2, y-1/2, z'
 
_cell_length_a                    15.364(3)
_cell_length_b                    14.302(2)
_cell_length_c                    20.843(4)
_cell_angle_alpha                 90
_cell_angle_beta                  90
_cell_angle_gamma                 90
_cell_volume                      4579.9(13)
_cell_formula_units_Z             8
_cell_measurement_temperature     100
_cell_measurement_reflns_used     9925
_cell_measurement_theta_min       2.36
_cell_measurement_theta_max       30.95
 
_exptl_crystal_description        block
_exptl_crystal_colour             yellow
_exptl_crystal_density_meas       ?
_exptl_crystal_density_method     ?
_exptl_crystal_density_diffrn     1.316          
_exptl_crystal_F_000              1925
_exptl_transmission_factor_min    ?
_exptl_transmission_factor_max    ?
_exptl_crystal_size_max           0.23
_exptl_crystal_size_mid           0.18
_exptl_crystal_size_min           0.16
_exptl_absorpt_coefficient_mu     0.952
_shelx_estimated_absorpt_T_min    0.811
_shelx_estimated_absorpt_T_max    0.863
_exptl_absorpt_correction_type    multi-scan
_exptl_absorpt_correction_T_min   0.687
_exptl_absorpt_correction_T_max   0.746
_exptl_absorpt_process_details    SADABS
_exptl_absorpt_special_details    ?
_diffrn_ambient_temperature       100
_diffrn_radiation_wavelength      0.71073
_diffrn_radiation_type            MoK\a
_diffrn_radiation_monochromator            'graphite'
_diffrn_measurement_device            'four-circle diffractometer'
_diffrn_source                    ?
_diffrn_measurement_device_type   'Bruker KAPPA APEX II CCD'
_diffrn_measurement_method        '\w- and \f-scans'
_diffrn_detector_area_resol_mean  ?
_diffrn_reflns_number             69107
_diffrn_reflns_av_unetI/netI      0.0470
_diffrn_reflns_av_R_equivalents   0.0830
_diffrn_reflns_limit_h_min        -22
_diffrn_reflns_limit_h_max        19
_diffrn_reflns_limit_k_min        -21
_diffrn_reflns_limit_k_max        21
_diffrn_reflns_limit_l_min        -31
_diffrn_reflns_limit_l_max        30
_diffrn_reflns_theta_min          2.177
_diffrn_reflns_theta_max          32.114
_diffrn_reflns_theta_full         32.000
_diffrn_measured_fraction_theta_max   0.992
_diffrn_measured_fraction_theta_full  0.998
_diffrn_reflns_Laue_measured_fraction_max    0.992
_diffrn_reflns_Laue_measured_fraction_full   0.998
_diffrn_reflns_point_group_measured_fraction_max   0.992
_diffrn_reflns_point_group_measured_fraction_full  0.998
_reflns_number_total              7965
_reflns_number_gt                 6035
_reflns_threshold_expression      'I > 2\s(I)'
_reflns_Friedel_coverage          0.000
_reflns_Friedel_fraction_max      .
_reflns_Friedel_fraction_full     .
 
_reflns_special_details
;
 Reflections were merged by SHELXL according to the crystal
 class for the calculation of statistics and refinement.
 
 _reflns_Friedel_fraction is defined as the number of unique
 Friedel pairs measured divided by the number that would be
 possible theoretically, ignoring centric projections and
 systematic absences.
;
 
_computing_data_collection        ?
_computing_cell_refinement        ?
_computing_data_reduction         ?
_computing_structure_solution     ?
_computing_structure_refinement 'SHELXL-2014/7 (Sheldrick, 2014)'
_computing_molecular_graphics     ?
_computing_publication_material   ?
_refine_special_details           ?
_refine_ls_structure_factor_coef  Fsqd
_refine_ls_matrix_type            full
_refine_ls_weighting_scheme       calc
_refine_ls_weighting_details
'w=1/[\s^2^(Fo^2^)+(0.0307P)^2^+1.7462P] where P=(Fo^2^+2Fc^2^)/3'
_atom_sites_solution_primary      ?
_atom_sites_solution_secondary    ?
_atom_sites_solution_hydrogens    geom
_refine_ls_hydrogen_treatment     constr
_refine_ls_extinction_method      none
_refine_ls_extinction_coef        .
_refine_ls_number_reflns          7965
_refine_ls_number_parameters      257
_refine_ls_number_restraints      0
_refine_ls_R_factor_all           0.0597
_refine_ls_R_factor_gt            0.0361
_refine_ls_wR_factor_ref          0.0809
_refine_ls_wR_factor_gt           0.0727
_refine_ls_goodness_of_fit_ref    1.035
_refine_ls_restrained_S_all       1.035
_refine_ls_shift/su_max           0.002
_refine_ls_shift/su_mean          0.000
 
loop_
 _atom_site_label
 _atom_site_type_symbol
 _atom_site_fract_x
 _atom_site_fract_y
 _atom_site_fract_z
 _atom_site_U_iso_or_equiv
 _atom_site_adp_type
 _atom_site_occupancy
 _atom_site_site_symmetry_order  
 _atom_site_calc_flag
 _atom_site_refinement_flags_posn
 _atom_site_refinement_flags_adp
 _atom_site_refinement_flags_occupancy
 _atom_site_disorder_assembly
 _atom_site_disorder_group
Co1 Co 0.60259(2) 0.71986(2) 0.66882(2) 0.00940(5) Uani 1 1 d . . . . .
Br1 Br 0.7094(8) 0.5944(9) 0.6886(6) 0.032(3) Uiso 0.0279(15) 1 d . . P . .
P1 P 0.50349(2) 0.65426(3) 0.72981(2) 0.01058(7) Uani 1 1 d . . . . .
P2 P 0.64514(2) 0.74295(2) 0.56970(2) 0.00975(7) Uani 1 1 d . . . . .
O1 O 0.72987(12) 0.57150(13) 0.69094(8) 0.0267(4) Uani 0.9721(15) 1 d . . P . .
O2 O 0.67094(8) 0.87713(8) 0.74452(6) 0.0235(3) Uani 1 1 d . . . . .
C2 C 0.49988(9) 0.79639(10) 0.63987(7) 0.0110(3) Uani 1 1 d . . . . .
C3 C 0.42386(10) 0.80292(10) 0.67803(7) 0.0131(3) Uani 1 1 d . . . . .
C4 C 0.35427(10) 0.86037(11) 0.65974(8) 0.0165(3) Uani 1 1 d . . . . .
H4 H 0.3040 0.8644 0.6862 0.020 Uiso 1 1 calc R U . . .
C5 C 0.35831(10) 0.91174(11) 0.60292(8) 0.0179(3) Uani 1 1 d . . . . .
H5 H 0.3105 0.9496 0.5903 0.021 Uiso 1 1 calc R U . . .
C6 C 0.43273(10) 0.90741(10) 0.56475(7) 0.0151(3) Uani 1 1 d . . . . .
H6 H 0.4356 0.9425 0.5261 0.018 Uiso 1 1 calc R U . . .
C7 C 0.50321(10) 0.85146(10) 0.58329(7) 0.0123(3) Uani 1 1 d . . . . .
C8 C 0.58670(10) 0.84943(10) 0.54471(7) 0.0140(3) Uani 1 1 d . . . . .
H8A H 0.6222 0.9057 0.5537 0.017 Uiso 1 1 calc R U . . .
H8AB H 0.5737 0.8474 0.4982 0.017 Uiso 1 1 calc R U . . .
C9 C 0.42195(10) 0.74693(11) 0.74001(7) 0.0136(3) Uani 1 1 d . . . . .
H9A H 0.3635 0.7197 0.7471 0.016 Uiso 1 1 calc R U . . .
H9AB H 0.4369 0.7872 0.7771 0.016 Uiso 1 1 calc R U . . .
C10 C 0.53420(10) 0.61624(11) 0.81255(7) 0.0146(3) Uani 1 1 d . . . . .
H10 H 0.5580 0.5514 0.8088 0.018 Uiso 1 1 calc R U . . .
C11 C 0.45607(11) 0.61124(13) 0.85885(8) 0.0226(3) Uani 1 1 d . . . . .
H11A H 0.4346 0.6745 0.8675 0.034 Uiso 1 1 calc R U . . .
H11B H 0.4744 0.5820 0.8992 0.034 Uiso 1 1 calc R U . . .
H11C H 0.4095 0.5740 0.8393 0.034 Uiso 1 1 calc R U . . .
C12 C 0.60605(12) 0.67650(13) 0.84220(8) 0.0232(4) Uani 1 1 d . . . . .
H12A H 0.6566 0.6776 0.8135 0.035 Uiso 1 1 calc R U . . .
H12B H 0.6232 0.6502 0.8837 0.035 Uiso 1 1 calc R U . . .
H12C H 0.5845 0.7403 0.8484 0.035 Uiso 1 1 calc R U . . .
C13 C 0.37265(12) 0.57313(13) 0.65173(9) 0.0239(4) Uani 1 1 d . . . . .
H13A H 0.4017 0.5982 0.6136 0.036 Uiso 1 1 calc R U . . .
H13B H 0.3317 0.6196 0.6685 0.036 Uiso 1 1 calc R U . . .
H13C H 0.3410 0.5160 0.6403 0.036 Uiso 1 1 calc R U . . .
C14 C 0.50280(12) 0.47394(11) 0.67993(8) 0.0229(4) Uani 1 1 d . . . . .
H14A H 0.4694 0.4179 0.6688 0.034 Uiso 1 1 calc R U . . .
H14B H 0.5443 0.4589 0.7141 0.034 Uiso 1 1 calc R U . . .
H14C H 0.5345 0.4960 0.6421 0.034 Uiso 1 1 calc R U . . .
C15 C 0.44067(10) 0.55054(10) 0.70303(7) 0.0155(3) Uani 1 1 d . . . . .
H15 H 0.4089 0.5256 0.7413 0.019 Uiso 1 1 calc R U . . .
C16 C 0.80011(10) 0.83340(12) 0.60554(8) 0.0186(3) Uani 1 1 d . . . . .
H16A H 0.8615 0.8456 0.5959 0.028 Uiso 1 1 calc R U . . .
H16B H 0.7954 0.8038 0.6478 0.028 Uiso 1 1 calc R U . . .
H16C H 0.7678 0.8925 0.6056 0.028 Uiso 1 1 calc R U . . .
C17 C 0.77928(11) 0.80653(12) 0.48641(8) 0.0194(3) Uani 1 1 d . . . . .
H17A H 0.7597 0.7609 0.4544 0.029 Uiso 1 1 calc R U . . .
H17B H 0.8418 0.8179 0.4810 0.029 Uiso 1 1 calc R U . . .
H17C H 0.7474 0.8653 0.4806 0.029 Uiso 1 1 calc R U . . .
C18 C 0.76193(9) 0.76800(10) 0.55437(7) 0.0132(3) Uani 1 1 d . . . . .
H18 H 0.7938 0.7072 0.5578 0.016 Uiso 1 1 calc R U . . .
C19 C 0.66369(11) 0.56247(11) 0.51981(8) 0.0205(3) Uani 1 1 d . . . . .
H19A H 0.6507 0.5183 0.4852 0.031 Uiso 1 1 calc R U . . .
H19B H 0.6411 0.5379 0.5604 0.031 Uiso 1 1 calc R U . . .
H19C H 0.7268 0.5709 0.5231 0.031 Uiso 1 1 calc R U . . .
C20 C 0.62058(10) 0.65678(10) 0.50528(7) 0.0137(3) Uani 1 1 d . . . . .
H20 H 0.6452 0.6811 0.4641 0.016 Uiso 1 1 calc R U . . .
C21 C 0.52228(11) 0.64510(12) 0.49668(8) 0.0224(3) Uani 1 1 d . . . . .
H21A H 0.4967 0.7050 0.4838 0.034 Uiso 1 1 calc R U . . .
H21B H 0.4963 0.6247 0.5373 0.034 Uiso 1 1 calc R U . . .
H21C H 0.5109 0.5982 0.4635 0.034 Uiso 1 1 calc R U . . .
C22 C 0.67860(13) 0.63016(14) 0.68176(8) 0.0154(3) Uani 0.9721(15) 1 d . . P . .
C23 C 0.64424(10) 0.81585(10) 0.71493(7) 0.0140(3) Uani 1 1 d . . . . .
 
loop_
 _atom_site_aniso_label
 _atom_site_aniso_U_11
 _atom_site_aniso_U_22
 _atom_site_aniso_U_33
 _atom_site_aniso_U_23
 _atom_site_aniso_U_13
 _atom_site_aniso_U_12
Co1 0.00879(9) 0.00973(9) 0.00968(8) 0.00060(7) -0.00001(7) 0.00074(7)
P1 0.01117(17) 0.01097(16) 0.00959(16) 0.00015(13) 0.00040(13) -0.00030(13)
P2 0.00813(16) 0.01057(16) 0.01057(16) 0.00086(12) 0.00014(13) 0.00011(13)
O1 0.0233(9) 0.0236(9) 0.0332(9) 0.0045(6) -0.0010(6) 0.0125(7)
O2 0.0192(6) 0.0205(6) 0.0307(7) -0.0105(5) -0.0048(5) 0.0012(5)
C2 0.0107(6) 0.0100(6) 0.0122(6) -0.0009(5) -0.0006(5) 0.0018(5)
C3 0.0122(7) 0.0131(6) 0.0140(7) -0.0006(5) 0.0001(5) 0.0006(5)
C4 0.0112(7) 0.0198(7) 0.0186(7) -0.0007(6) 0.0013(6) 0.0033(6)
C5 0.0140(7) 0.0183(7) 0.0213(8) 0.0015(6) -0.0019(6) 0.0058(6)
C6 0.0152(7) 0.0153(7) 0.0148(7) 0.0022(5) -0.0012(6) 0.0036(6)
C7 0.0125(7) 0.0119(6) 0.0125(6) 0.0002(5) -0.0006(5) 0.0010(5)
C8 0.0140(7) 0.0135(7) 0.0145(7) 0.0042(5) 0.0018(5) 0.0025(5)
C9 0.0131(7) 0.0145(6) 0.0131(6) 0.0007(5) 0.0034(5) 0.0017(5)
C10 0.0164(7) 0.0168(7) 0.0107(6) 0.0026(5) 0.0000(5) 0.0009(6)
C11 0.0227(9) 0.0321(9) 0.0131(7) 0.0052(6) 0.0021(6) 0.0007(7)
C12 0.0240(9) 0.0323(9) 0.0132(7) 0.0004(6) -0.0039(6) -0.0055(7)
C13 0.0214(8) 0.0263(9) 0.0241(8) -0.0016(7) -0.0057(7) -0.0061(7)
C14 0.0290(9) 0.0138(7) 0.0260(9) -0.0051(6) 0.0012(7) -0.0021(7)
C15 0.0188(8) 0.0143(7) 0.0135(7) 0.0002(5) 0.0019(6) -0.0046(6)
C16 0.0133(7) 0.0233(8) 0.0192(8) 0.0018(6) -0.0005(6) -0.0059(6)
C17 0.0143(7) 0.0277(8) 0.0162(7) 0.0019(6) 0.0030(6) -0.0048(6)
C18 0.0086(6) 0.0154(7) 0.0155(6) 0.0017(5) 0.0004(5) -0.0010(5)
C19 0.0237(8) 0.0157(7) 0.0220(8) -0.0050(6) 0.0014(6) 0.0016(6)
C20 0.0139(7) 0.0163(7) 0.0111(6) -0.0012(5) 0.0005(5) -0.0019(5)
C21 0.0163(8) 0.0289(9) 0.0219(8) -0.0078(7) -0.0025(6) -0.0043(7)
C22 0.0157(8) 0.0155(8) 0.0151(8) 0.0017(6) 0.0005(6) 0.0011(7)
C23 0.0103(7) 0.0151(7) 0.0165(7) 0.0008(5) 0.0004(5) 0.0038(5)
 
_geom_special_details
;
 All esds (except the esd in the dihedral angle between two l.s. planes)
 are estimated using the full covariance matrix.  The cell esds are taken
 into account individually in the estimation of esds in distances, angles
 and torsion angles; correlations between esds in cell parameters are only
 used when they are defined by crystal symmetry.  An approximate (isotropic)
 treatment of cell esds is used for estimating esds involving l.s. planes.
;
 
loop_
 _geom_bond_atom_site_label_1
 _geom_bond_atom_site_label_2
 _geom_bond_distance
 _geom_bond_site_symmetry_2
 _geom_bond_publ_flag
Co1 C22 1.756(2) . ?
Co1 C23 1.7939(16) . ?
Co1 C2 2.0129(14) . ?
Co1 P2 2.1919(5) . ?
Co1 P1 2.1942(5) . ?
Co1 Br1 2.467(14) . ?
Br1 C22 0.712(13) . ?
P1 C9 1.8362(15) . ?
P1 C15 1.8556(15) . ?
P1 C10 1.8687(15) . ?
P2 C8 1.8429(15) . ?
P2 C18 1.8574(15) . ?
P2 C20 1.8612(15) . ?
O1 C22 1.167(3) . ?
O2 C23 1.1475(19) . ?
C2 C3 1.416(2) . ?
C2 C7 1.419(2) . ?
C3 C4 1.401(2) . ?
C3 C9 1.520(2) . ?
C4 C5 1.395(2) . ?
C4 H4 0.9500 . ?
C5 C6 1.394(2) . ?
C5 H5 0.9500 . ?
C6 C7 1.401(2) . ?
C6 H6 0.9500 . ?
C7 C8 1.514(2) . ?
C8 H8A 0.9900 . ?
C8 H8AB 0.9900 . ?
C9 H9A 0.9900 . ?
C9 H9AB 0.9900 . ?
C10 C12 1.531(2) . ?
C10 C11 1.542(2) . ?
C10 H10 1.0000 . ?
C11 H11A 0.9800 . ?
C11 H11B 0.9800 . ?
C11 H11C 0.9800 . ?
C12 H12A 0.9800 . ?
C12 H12B 0.9800 . ?
C12 H12C 0.9800 . ?
C13 C15 1.530(2) . ?
C13 H13A 0.9800 . ?
C13 H13B 0.9800 . ?
C13 H13C 0.9800 . ?
C14 C15 1.531(2) . ?
C14 H14A 0.9800 . ?
C14 H14B 0.9800 . ?
C14 H14C 0.9800 . ?
C15 H15 1.0000 . ?
C16 C18 1.535(2) . ?
C16 H16A 0.9800 . ?
C16 H16B 0.9800 . ?
C16 H16C 0.9800 . ?
C17 C18 1.543(2) . ?
C17 H17A 0.9800 . ?
C17 H17B 0.9800 . ?
C17 H17C 0.9800 . ?
C18 H18 1.0000 . ?
C19 C20 1.533(2) . ?
C19 H19A 0.9800 . ?
C19 H19B 0.9800 . ?
C19 H19C 0.9800 . ?
C20 C21 1.530(2) . ?
C20 H20 1.0000 . ?
C21 H21A 0.9800 . ?
C21 H21B 0.9800 . ?
C21 H21C 0.9800 . ?
 
loop_
 _geom_angle_atom_site_label_1
 _geom_angle_atom_site_label_2
 _geom_angle_atom_site_label_3
 _geom_angle
 _geom_angle_site_symmetry_1
 _geom_angle_site_symmetry_3
 _geom_angle_publ_flag
C22 Co1 C23 103.87(7) . . ?
C22 Co1 C2 164.75(7) . . ?
C23 Co1 C2 91.38(6) . . ?
C22 Co1 P2 93.24(5) . . ?
C23 Co1 P2 106.45(5) . . ?
C2 Co1 P2 82.49(4) . . ?
C22 Co1 P1 93.45(6) . . ?
C23 Co1 P1 105.34(5) . . ?
C2 Co1 P1 82.08(4) . . ?
P2 Co1 P1 144.828(17) . . ?
C22 Co1 Br1 0.8(3) . . ?
C23 Co1 Br1 103.3(3) . . ?
C2 Co1 Br1 165.3(3) . . ?
P2 Co1 Br1 94.0(3) . . ?
P1 Co1 Br1 93.1(3) . . ?
C22 Br1 Co1 2.0(7) . . ?
C9 P1 C15 104.90(7) . . ?
C9 P1 C10 105.98(7) . . ?
C15 P1 C10 100.15(7) . . ?
C9 P1 Co1 103.40(5) . . ?
C15 P1 Co1 121.91(5) . . ?
C10 P1 Co1 118.94(5) . . ?
C8 P2 C18 105.23(7) . . ?
C8 P2 C20 104.15(7) . . ?
C18 P2 C20 101.50(7) . . ?
C8 P2 Co1 104.22(5) . . ?
C18 P2 Co1 118.65(5) . . ?
C20 P2 Co1 121.31(5) . . ?
C3 C2 C7 117.37(13) . . ?
C3 C2 Co1 120.94(10) . . ?
C7 C2 Co1 121.51(11) . . ?
C4 C3 C2 121.01(14) . . ?
C4 C3 C9 121.69(13) . . ?
C2 C3 C9 117.29(13) . . ?
C5 C4 C3 120.38(14) . . ?
C5 C4 H4 119.8 . . ?
C3 C4 H4 119.8 . . ?
C6 C5 C4 119.84(14) . . ?
C6 C5 H5 120.1 . . ?
C4 C5 H5 120.1 . . ?
C5 C6 C7 120.12(14) . . ?
C5 C6 H6 119.9 . . ?
C7 C6 H6 119.9 . . ?
C6 C7 C2 121.23(14) . . ?
C6 C7 C8 121.29(13) . . ?
C2 C7 C8 117.46(13) . . ?
C7 C8 P2 106.17(10) . . ?
C7 C8 H8A 110.5 . . ?
P2 C8 H8A 110.5 . . ?
C7 C8 H8AB 110.5 . . ?
P2 C8 H8AB 110.5 . . ?
H8A C8 H8AB 108.7 . . ?
C3 C9 P1 105.58(10) . . ?
C3 C9 H9A 110.6 . . ?
P1 C9 H9A 110.6 . . ?
C3 C9 H9AB 110.6 . . ?
P1 C9 H9AB 110.6 . . ?
H9A C9 H9AB 108.8 . . ?
C12 C10 C11 109.57(13) . . ?
C12 C10 P1 113.01(11) . . ?
C11 C10 P1 113.24(11) . . ?
C12 C10 H10 106.9 . . ?
C11 C10 H10 106.9 . . ?
P1 C10 H10 106.9 . . ?
C10 C11 H11A 109.5 . . ?
C10 C11 H11B 109.5 . . ?
H11A C11 H11B 109.5 . . ?
C10 C11 H11C 109.5 . . ?
H11A C11 H11C 109.5 . . ?
H11B C11 H11C 109.5 . . ?
C10 C12 H12A 109.5 . . ?
C10 C12 H12B 109.5 . . ?
H12A C12 H12B 109.5 . . ?
C10 C12 H12C 109.5 . . ?
H12A C12 H12C 109.5 . . ?
H12B C12 H12C 109.5 . . ?
C15 C13 H13A 109.5 . . ?
C15 C13 H13B 109.5 . . ?
H13A C13 H13B 109.5 . . ?
C15 C13 H13C 109.5 . . ?
H13A C13 H13C 109.5 . . ?
H13B C13 H13C 109.5 . . ?
C15 C14 H14A 109.5 . . ?
C15 C14 H14B 109.5 . . ?
H14A C14 H14B 109.5 . . ?
C15 C14 H14C 109.5 . . ?
H14A C14 H14C 109.5 . . ?
H14B C14 H14C 109.5 . . ?
C13 C15 C14 110.93(14) . . ?
C13 C15 P1 113.37(11) . . ?
C14 C15 P1 110.02(11) . . ?
C13 C15 H15 107.4 . . ?
C14 C15 H15 107.4 . . ?
P1 C15 H15 107.4 . . ?
C18 C16 H16A 109.5 . . ?
C18 C16 H16B 109.5 . . ?
H16A C16 H16B 109.5 . . ?
C18 C16 H16C 109.5 . . ?
H16A C16 H16C 109.5 . . ?
H16B C16 H16C 109.5 . . ?
C18 C17 H17A 109.5 . . ?
C18 C17 H17B 109.5 . . ?
H17A C17 H17B 109.5 . . ?
C18 C17 H17C 109.5 . . ?
H17A C17 H17C 109.5 . . ?
H17B C17 H17C 109.5 . . ?
C16 C18 C17 110.74(12) . . ?
C16 C18 P2 111.54(10) . . ?
C17 C18 P2 113.19(10) . . ?
C16 C18 H18 107.0 . . ?
C17 C18 H18 107.0 . . ?
P2 C18 H18 107.0 . . ?
C20 C19 H19A 109.5 . . ?
C20 C19 H19B 109.5 . . ?
H19A C19 H19B 109.5 . . ?
C20 C19 H19C 109.5 . . ?
H19A C19 H19C 109.5 . . ?
H19B C19 H19C 109.5 . . ?
C21 C20 C19 110.71(13) . . ?
C21 C20 P2 110.92(11) . . ?
C19 C20 P2 110.65(11) . . ?
C21 C20 H20 108.2 . . ?
C19 C20 H20 108.2 . . ?
P2 C20 H20 108.2 . . ?
C20 C21 H21A 109.5 . . ?
C20 C21 H21B 109.5 . . ?
H21A C21 H21B 109.5 . . ?
C20 C21 H21C 109.5 . . ?
H21A C21 H21C 109.5 . . ?
H21B C21 H21C 109.5 . . ?
Br1 C22 O1 2.2(10) . . ?
Br1 C22 Co1 177.2(10) . . ?
O1 C22 Co1 178.94(16) . . ?
O2 C23 Co1 179.86(17) . . ?
 
_refine_diff_density_max    0.589
_refine_diff_density_min   -0.333
_refine_diff_density_rms    0.078

_shelx_res_file
;
TITL
CELL  0.71073  15.3637  14.3024  20.8426   90.000   90.000   90.000
ZERR    8.000   0.0026   0.0023   0.0037   0.000    0.000    0.000
LATT  1
SYMM 1/2-X, -Y, 1/2+Z
SYMM -X, 1/2+Y, 1/2-Z
SYMM 1/2+X, 1/2-Y, -Z
SFAC C H CO O P Br
UNIT 175.777 280 8 15.7767 16 0.22328
ACTA 64
TEMP -173
SIZE 0.160 0.180 0.230
L.S. 10
BOND $H
LIST 6
FMAP 2
PLAN 20
OMIT     2   0   0    

WGHT    0.030700    1.746200
FVAR       0.22222   0.97209
CO1   3    0.602588    0.719860    0.668821    11.00000    0.00879    0.00973 =
         0.00968    0.00060   -0.00001    0.00074
BR1   6    0.709385    0.594358    0.688627   -21.00000    0.03162
P1    5    0.503485    0.654255    0.729808    11.00000    0.01117    0.01097 =
         0.00959    0.00015    0.00040   -0.00030
P2    5    0.645141    0.742954    0.569703    11.00000    0.00813    0.01057 =
         0.01057    0.00086    0.00014    0.00011
O1    4    0.729868    0.571495    0.690938    21.00000    0.02330    0.02357 =
         0.03323    0.00445   -0.00103    0.01246
O2    4    0.670936    0.877131    0.744518    11.00000    0.01917    0.02048 =
         0.03072   -0.01051   -0.00477    0.00118
C2    1    0.499881    0.796387    0.639874    11.00000    0.01070    0.01002 =
         0.01219   -0.00090   -0.00060    0.00178
C3    1    0.423862    0.802921    0.678030    11.00000    0.01220    0.01313 =
         0.01399   -0.00064    0.00013    0.00063
C4    1    0.354268    0.860370    0.659735    11.00000    0.01122    0.01975 =
         0.01865   -0.00065    0.00128    0.00333
AFIX  43
H4    2    0.304040    0.864352    0.686178    11.00000   -1.20000
AFIX   0
C5    1    0.358314    0.911744    0.602921    11.00000    0.01401    0.01833 =
         0.02127    0.00148   -0.00194    0.00580
AFIX  43
H5    2    0.310483    0.949585    0.590268    11.00000   -1.20000
AFIX   0
C6    1    0.432732    0.907415    0.564751    11.00000    0.01517    0.01529 =
         0.01483    0.00215   -0.00120    0.00358
AFIX  43
H6    2    0.435647    0.942481    0.526100    11.00000   -1.20000
AFIX   0
C7    1    0.503208    0.851459    0.583286    11.00000    0.01253    0.01190 =
         0.01251    0.00017   -0.00058    0.00099
C8    1    0.586700    0.849425    0.544712    11.00000    0.01396    0.01352 =
         0.01450    0.00423    0.00176    0.00255
AFIX  23
H8A   2    0.622170    0.905708    0.553706    11.00000   -1.20000
H8AB  2    0.573746    0.847371    0.498204    11.00000   -1.20000
AFIX   0
C9    1    0.421949    0.746934    0.740013    11.00000    0.01314    0.01450 =
         0.01313    0.00074    0.00336    0.00174
AFIX  23
H9A   2    0.363500    0.719705    0.747138    11.00000   -1.20000
H9AB  2    0.436854    0.787175    0.777066    11.00000   -1.20000
AFIX   0
C10   1    0.534195    0.616245    0.812549    11.00000    0.01643    0.01679 =
         0.01068    0.00262   -0.00005    0.00090
AFIX  13
H10   2    0.557978    0.551390    0.808810    11.00000   -1.20000
AFIX   0
C11   1    0.456069    0.611237    0.858847    11.00000    0.02274    0.03214 =
         0.01307    0.00515    0.00206    0.00072
AFIX 137
H11A  2    0.434642    0.674542    0.867465    11.00000   -1.50000
H11B  2    0.474366    0.582002    0.899176    11.00000   -1.50000
H11C  2    0.409540    0.573986    0.839328    11.00000   -1.50000
AFIX   0
C12   1    0.606054    0.676503    0.842198    11.00000    0.02398    0.03233 =
         0.01319    0.00036   -0.00386   -0.00553
AFIX 137
H12A  2    0.656553    0.677588    0.813482    11.00000   -1.50000
H12B  2    0.623151    0.650150    0.883730    11.00000   -1.50000
H12C  2    0.584459    0.740349    0.848361    11.00000   -1.50000
AFIX   0
C13   1    0.372651    0.573129    0.651729    11.00000    0.02144    0.02627 =
         0.02408   -0.00164   -0.00567   -0.00612
AFIX 137
H13A  2    0.401709    0.598230    0.613581    11.00000   -1.50000
H13B  2    0.331654    0.619603    0.668478    11.00000   -1.50000
H13C  2    0.341013    0.516027    0.640260    11.00000   -1.50000
AFIX   0
C14   1    0.502798    0.473937    0.679930    11.00000    0.02899    0.01379 =
         0.02600   -0.00511    0.00121   -0.00213
AFIX 137
H14A  2    0.469378    0.417873    0.668801    11.00000   -1.50000
H14B  2    0.544257    0.458912    0.714143    11.00000   -1.50000
H14C  2    0.534534    0.495988    0.642054    11.00000   -1.50000
AFIX   0
C15   1    0.440667    0.550538    0.703034    11.00000    0.01879    0.01426 =
         0.01348    0.00022    0.00190   -0.00457
AFIX  13
H15   2    0.408930    0.525585    0.741263    11.00000   -1.20000
AFIX   0
C16   1    0.800109    0.833397    0.605537    11.00000    0.01328    0.02332 =
         0.01922    0.00182   -0.00052   -0.00589
AFIX 137
H16A  2    0.861487    0.845606    0.595863    11.00000   -1.50000
H16B  2    0.795372    0.803829    0.647809    11.00000   -1.50000
H16C  2    0.767844    0.892504    0.605607    11.00000   -1.50000
AFIX   0
C17   1    0.779283    0.806533    0.486410    11.00000    0.01431    0.02766 =
         0.01619    0.00194    0.00298   -0.00477
AFIX 137
H17A  2    0.759739    0.760891    0.454437    11.00000   -1.50000
H17B  2    0.841760    0.817927    0.481048    11.00000   -1.50000
H17C  2    0.747375    0.865254    0.480585    11.00000   -1.50000
AFIX   0
C18   1    0.761926    0.768001    0.554367    11.00000    0.00858    0.01542 =
         0.01552    0.00174    0.00043   -0.00104
AFIX  13
H18   2    0.793762    0.707228    0.557841    11.00000   -1.20000
AFIX   0
C19   1    0.663688    0.562466    0.519810    11.00000    0.02369    0.01571 =
         0.02199   -0.00499    0.00142    0.00163
AFIX 137
H19A  2    0.650680    0.518313    0.485156    11.00000   -1.50000
H19B  2    0.641116    0.537889    0.560425    11.00000   -1.50000
H19C  2    0.726829    0.570901    0.523137    11.00000   -1.50000
AFIX   0
C20   1    0.620577    0.656782    0.505283    11.00000    0.01393    0.01626 =
         0.01105   -0.00123    0.00052   -0.00193
AFIX  13
H20   2    0.645248    0.681093    0.464137    11.00000   -1.20000
AFIX   0
C21   1    0.522281    0.645104    0.496679    11.00000    0.01634    0.02894 =
         0.02186   -0.00776   -0.00252   -0.00427
AFIX 137
H21A  2    0.496655    0.704969    0.483778    11.00000   -1.50000
H21B  2    0.496300    0.624709    0.537277    11.00000   -1.50000
H21C  2    0.510924    0.598154    0.463471    11.00000   -1.50000
AFIX   0
C22   1    0.678598    0.630160    0.681758    21.00000    0.01571    0.01552 =
         0.01506    0.00171    0.00054    0.00109
C23   1    0.644244    0.815853    0.714928    11.00000    0.01027    0.01514 =
         0.01648    0.00079    0.00037    0.00377
HKLF 4


END

WGHT      0.0309      1.7001

Q1    1   0.6312  0.6658  0.6705  11.00000  0.05    0.59
Q2    1   0.3945  0.8413  0.6746  11.00000  0.05    0.50
Q3    1   0.6333  0.6042  0.5091  11.00000  0.05    0.49
Q4    1   0.5699  0.6766  0.6624  11.00000  0.05    0.48
Q5    1   0.4702  0.5968  0.7180  11.00000  0.05    0.48
Q6    1   0.6190  0.7749  0.6886  11.00000  0.05    0.47
Q7    1   0.6259  0.7975  0.5599  11.00000  0.05    0.47
Q8    1   0.4946  0.8261  0.6108  11.00000  0.05    0.42
Q9    1   0.6358  0.6962  0.5312  11.00000  0.05    0.41
Q10   1   0.4582  0.7054  0.7338  11.00000  0.05    0.39
Q11   1   0.4615  0.7993  0.6569  11.00000  0.05    0.37
Q12   1   0.5428  0.7627  0.6389  11.00000  0.05    0.37
Q13   1   0.5956  0.6626  0.6990  11.00000  0.05    0.37
Q14   1   0.5378  0.8530  0.5667  11.00000  0.05    0.36
Q15   1   0.4657  0.8649  0.5705  11.00000  0.05    0.36
Q16   1   0.4070  0.5753  0.6808  11.00000  0.05    0.35
Q17   1   0.5690  0.6456  0.8334  11.00000  0.05    0.35
Q18   1   0.3924  0.9171  0.5825  11.00000  0.05    0.35
Q19   1   0.5637  0.7657  0.6833  11.00000  0.05    0.34
Q20   1   0.7745  0.7931  0.5199  11.00000  0.05    0.34
;
_shelx_res_checksum   21495

_shelx_hkl_file
;
   0   1   0    0.07    0.20
   0   1   0   -0.13    0.53
   0   1   0    1.30    0.78
   0  -1   0    0.06    0.41
   0  -1   0   -0.17    0.10
   0  -1   0    0.28    0.15
   0   2   0 9226.63  486.63
   0   2   0 9999.00  486.62
   0   2   0 9514.88  486.87
   0  -2   0 9181.32  486.61
   0  -3   0   -0.63    1.78
   0   3   0   -2.31    2.83
   0   3   0    2.37    1.87
   0   3   0    1.54    1.93
   0  -3   0   -0.25    2.78
   0  -3   0   -0.32    1.72
   0  -4   0  670.68   35.11
   0   4   0  691.63   35.35
   0   4   0  684.23   35.23
   0  -4   0  679.86   35.22
   0   4   0  669.20   35.99
   0  -4   0  598.43   35.85
   0   5   0    0.23    2.79
   0  -5   0   -0.01    2.19
   0   5   0   -3.37    2.20
   0   5   0    7.50    3.95
   0  -5   0   -0.69    2.26
   0  -5   0   -3.27    3.41
   0   6   0  250.89   14.78
   0  -6   0  250.25   14.25
   0  -6   0  240.75   15.55
   0  -6   0  240.25   14.12
   0   7   0   -1.06    3.14
   0  -7   0   -1.62    2.24
   0  -7   0    1.64    4.08
   0  -7   0   -1.31    2.39
   0  -8   0  103.38    8.02
   0   8   0  117.90    8.73
   0  -8   0  121.91    8.18
   0  -8   0  114.16   10.15
   0  -9   0   -4.63    4.24
   0  -9   0    1.04    2.53
   0  -9   0   -1.40    2.69
   0   9   0   -1.67    2.98
   0 -10   0  504.26   28.15
   0 -10   0  493.88   30.30
   0  10   0  497.46   28.94
   0 -10   0  519.94   28.14
   0 -11   0    1.22    5.49
   0 -11   0   -1.16    2.98
   0  11   0   -0.66    3.69
   0 -12   0   17.59    7.19
   0 -12   0    4.09    3.76
   0  12   0    4.31    5.15
   0 -13   0   -4.59    6.09
   0  13   0  -13.55    4.36
   0 -13   0   -4.35    3.49
   0 -14   0  308.95   18.68
   0 -14   0  301.37   22.65
   0  14   0  302.33   20.55
   0 -15   0   -4.05    7.50
   0  15   0    3.39    5.49
   0 -15   0   -2.67    3.75
   0  16   0  195.12   15.82
   0 -16   0  181.65   12.86
   0 -16   0  190.07   19.08
   0  17   0    0.13    6.19
   0 -17   0   -1.57    8.02
   0  18   0    5.51    6.82
   0 -18   0   11.84    9.13
   0  19   0   -5.25    6.78
   0 -19   0   -6.57    9.43
   0 -20   0   25.48   10.91
   0 -21   0   -7.49    8.46
  -1   0   0    0.02    0.11
  -1   0   0   -0.14    0.26
  -1   0   0   -0.12    0.11
  -1   0   0    0.15    0.13
   1   0   0    0.16    0.45
   1   0   0    0.94    0.69
   1   0   0   -0.08    0.55
   1   0   0    0.01    0.17
  -1   1   0    0.72    0.92
  -1  -1   0   -0.30    0.74
  -1  -1   0   -0.10    0.23
  -1  -1   0   -0.19    0.45
  -1   1   0    0.20    0.34
  -1   1   0    0.05    0.45
  -1  -1   0    0.02    0.19
   1   1   0    0.51    1.27
   1   1   0   -1.27    0.80
   1  -1   0    0.11    0.97
   1   1   0    0.47    0.90
   1   1   0   -0.33    0.50
   1  -1   0    0.24    0.87
   1  -1   0   -0.37    0.42
  -1  -2   0   -0.05    1.13
  -1   2   0    1.78    1.77
  -1   2   0    1.26    1.07
  -1  -2   0    0.62    1.76
  -1  -2   0    0.37    1.26
  -1  -2   0    0.80    0.87
  -1   2   0    2.07    1.43
   1  -2   0    1.31    1.53
   1   2   0    0.14    1.17
   1   2   0   -2.10    2.16
   1   2   0   -0.78    1.27
   1   2   0   -1.13    1.11
   1  -2   0    0.93    1.15
  -1  -3   0    1.99    1.71
  -1  -3   0   -0.54    1.77
  -1  -3   0    2.02    1.06
  -1   3   0   -1.79    2.41
  -1  -3   0   -1.71    2.92
  -1   3   0    0.69    1.15
  -1   3   0    1.89    2.29
   1   3   0   -1.08    1.26
   1  -3   0    1.15    1.19
   1  -3   0   -0.66    2.60
   1   3   0   -1.12    3.11
   1  -3   0   -0.29    1.88
   1   3   0    0.48    1.88
   1   3   0    0.67    1.70
  -1  -4   0   -2.71    3.34
  -1  -4   0    4.73    2.14
  -1   4   0   -1.44    2.66
  -1  -4   0   -2.64    1.71
  -1   4   0   -2.87    2.37
   1  -4   0    0.98    1.05
   1   4   0   -0.53    2.35
   1  -4   0   -1.56    1.99
   1  -4   0    3.91    2.25
   1  -4   0   -1.35    3.08
   1   4   0    2.17    2.21
   1   4   0   -1.35    2.77
   1   4   0   -3.17    1.25
  -1   5   0   -1.68    2.91
  -1  -5   0   -3.01    2.17
  -1   5   0   -0.90    2.50
  -1  -5   0    1.31    3.75
  -1  -5   0   -1.97    2.14
   1   5   0    1.57    4.30
   1   5   0   -1.48    2.12
   1   5   0   -0.42    2.34
   1  -5   0    3.73    3.53
   1   5   0   -3.53    1.18
   1  -5   0    4.19    2.41
   1  -5   0   -3.49    2.05
  -1  -6   0   -0.09    3.91
  -1   6   0   -3.93    2.64
  -1  -6   0    0.95    2.28
  -1  -6   0   -1.84    2.31
   1  -6   0   -1.70    3.71
   1  -6   0    1.78    2.77
   1   6   0   -2.88    2.46
   1  -6   0   -0.71    2.21
   1   6   0   -0.43    1.11
  -1  -7   0   -7.41    3.84
  -1  -7   0   -3.13    2.18
  -1  -7   0   -0.56    2.30
  -1   7   0    4.34    3.09
   1  -7   0   -4.92    3.71
   1  -7   0    1.43    2.83
   1   7   0    0.81    3.09
   1  -7   0    3.16    2.37
  -1  -8   0    0.50    2.53
  -1  -8   0    0.16    2.42
  -1   8   0   -6.65    2.77
  -1  -8   0   -3.10    4.33
   1   8   0   -1.70    2.86
   1  -8   0    6.57    2.96
   1  -8   0   -1.48    4.19
   1  -8   0   -2.38    2.53
  -1  -9   0    1.67    2.40
  -1   9   0   -2.29    3.58
  -1  -9   0    0.55    2.80
  -1  -9   0   -0.09    4.62
   1  -9   0   -1.96    2.75
   1  -9   0    1.67    4.56
   1  -9   0   -2.78    2.56
   1   9   0   -1.25    3.32
  -1 -10   0   -0.63    2.81
  -1 -10   0   -0.69    5.01
  -1 -10   0   -1.44    2.51
  -1  10   0   -2.10    3.40
   1  10   0   -3.34    3.53
   1 -10   0    0.16    3.14
   1 -10   0   -4.33    4.74
  -1 -11   0    0.57    5.50
  -1 -11   0   -2.38    2.52
  -1  11   0    4.35    4.57
  -1 -11   0   -2.19    2.88
   1 -11   0   -3.18    3.10
   1  11   0   -4.93    3.91
   1 -11   0   -6.47    4.87
  -1 -12   0   -3.64    3.03
  -1 -12   0    0.82    3.29
  -1  12   0   -1.96    4.16
  -1 -12   0   -7.23    5.55
   1 -12   0   -5.71    3.32
   1 -12   0    1.17    6.80
   1  12   0   -2.41    3.89
  -1 -13   0    9.81    7.74
  -1  13   0   -2.33    4.67
  -1 -13   0    0.80    3.58
   1  13   0   -1.00    4.46
   1 -13   0   -9.72    5.77
   1 -13   0   -1.69    3.75
  -1  14   0   -7.42    5.61
  -1 -14   0    2.46    3.52
  -1 -14   0   -7.74    6.52
   1 -14   0    8.12    6.97
   1  14   0   -9.21    5.13
   1 -14   0   -4.57    3.80
  -1 -15   0    2.09    7.66
  -1 -15   0   -2.16    3.49
  -1  15   0   10.96    6.46
   1 -15   0    8.53    7.75
   1 -15   0   -1.08    3.90
   1  15   0    4.75    5.51
  -1 -16   0   -8.02    7.62
  -1  16   0   -9.29    5.21
  -1 -16   0   -0.86    3.36
   1  16   0  -11.25    5.60
   1 -16   0    3.56    8.61
   1 -16   0    3.87    4.09
  -1  17   0   -2.52    6.10
  -1 -17   0    0.30    9.54
   1 -17   0    0.97    4.01
   1  17   0    3.79    7.06
   1 -17   0   11.06    8.73
  -1 -18   0   -5.10    8.70
  -1  18   0    7.23    6.95
   1 -18   0    2.01    8.41
   1  18   0    6.47    6.74
  -1 -19   0    3.23    9.31
  -1  19   0   -6.45    7.76
   1 -19   0   -1.48    9.66
   1  19   0   -0.70    8.57
  -1 -20   0    4.49    9.60
   1 -20   0    7.95   10.66
  -1 -21   0   -8.88    9.94
   1 -21   0   15.63   10.84
  -2   0   0 2011.28  103.66
  -2   1   0 4687.42  246.05
  -2   1   0 4968.33  245.78
  -2  -1   0 4223.51  246.05
   2   1   0 4997.16  245.93
   2  -1   0 4712.34  245.76
   2   1   0 5010.32  246.13
   2   1   0 4914.39  246.14
   2  -1   0 4848.11  246.01
   2  -1   0 4700.57  246.06
  -2  -2   0   45.27    3.63
  -2  -2   0   48.66    4.49
  -2   2   0   42.33    3.80
  -2   2   0   30.65    3.44
  -2  -2   0   39.86    3.31
  -2  -2   0   41.94    3.71
  -2   2   0   39.80    3.60
   2  -2   0   43.71    3.68
   2  -2   0   43.20    3.75
   2   2   0   47.77    3.53
   2  -2   0   51.92    3.81
   2   2   0   43.43    3.79
   2   2   0   52.10    4.58
   2   2   0   41.34    3.56
  -2   3   0 2919.86  151.59
  -2  -3   0 2962.77  151.24
  -2  -3   0 2860.85  152.02
  -2   3   0 3160.35  151.26
  -2  -3   0 2799.41  151.29
  -2  -3   0 2871.42  151.22
  -2   3   0 3130.09  151.65
   2  -3   0 2999.79  151.55
   2   3   0 2889.24  151.30
   2  -3   0 2920.29  151.21
   2   3   0 2700.78  151.25
   2   3   0 3074.25  152.05
   2   3   0 2876.12  151.30
  -2   4   0  230.93   13.14
  -2  -4   0  219.24   13.28
  -2   4   0  244.59   14.04
  -2  -4   0  240.33   13.40
  -2  -4   0  225.60   14.68
  -2   4   0  230.89   14.05
  -2  -4   0  255.60   13.45
   2  -4   0  248.43   14.34
   2   4   0  248.45   13.50
   2  -4   0  257.71   13.93
   2   4   0  226.97   13.28
   2   4   0  231.96   13.49
   2  -4   0  258.04   13.20
   2   4   0  229.83   14.62
  -2   5   0   22.80    4.39
  -2  -5   0   11.74    2.75
  -2  -5   0   18.79    2.79
  -2   5   0   20.62    3.70
  -2   5   0   16.01    2.13
  -2  -5   0    6.94    4.23
   2  -5   0   17.81    4.05
   2   5   0   14.56    3.03
   2  -5   0   15.27    3.05
   2  -5   0   22.46    2.35
   2   5   0   14.63    2.95
   2   5   0   10.66    2.31
  -2  -6   0  636.51   34.55
  -2  -6   0  614.66   34.58
  -2   6   0  636.20   35.31
  -2  -6   0  620.45   36.12
   2   6   0  698.88   35.03
   2  -6   0  631.73   34.91
   2  -6   0  642.19   34.96
   2  -6   0  678.31   33.87
   2  -6   0  658.64   35.65
   2   6   0  657.52   34.15
  -2   7   0  134.39    9.62
  -2  -7   0  108.17   10.52
  -2  -7   0  138.59    8.63
  -2  -7   0  128.82    8.54
   2   7   0  122.27    7.72
   2  -7   0  116.70    9.00
   2  -7   0  129.10    7.02
   2   7   0  117.95    8.80
   2  -7   0  137.92    9.07
   2  -7   0  148.23   10.32
  -2  -8   0   42.10    4.47
  -2  -8   0   40.06    4.40
  -2   8   0   46.02    5.69
  -2  -8   0   44.84    6.92
   2   8   0   45.60    3.64
   2  -8   0   33.01    6.01
   2   8   0   33.98    4.73
   2  -8   0   34.28    4.71
  -2  -9   0  392.37   23.95
  -2  -9   0  389.77   21.13
  -2   9   0  381.11   22.33
  -2  -9   0  379.82   21.16
   2   9   0  381.95   21.85
   2  -9   0  380.62   21.66
   2  -9   0  359.51   22.85
   2   9   0  353.18   19.70
  -2 -10   0   46.59    5.04
  -2 -10   0   44.87    4.87
  -2 -10   0   28.90    7.39
  -2  10   0   44.69    6.26
   2 -10   0   48.66    7.32
   2  10   0   45.33    5.83
   2 -10   0   37.47    5.16
  -2 -11   0    4.49    2.83
  -2  11   0    3.94    4.38
  -2 -11   0    7.04    6.16
  -2 -11   0    6.46    3.34
   2 -11   0    1.24    3.74
   2  11   0    5.17    3.78
   2 -11   0    3.22    5.54
  -2 -12   0   32.50    4.74
  -2 -12   0   26.41    4.21
  -2  12   0   30.83    6.17
  -2 -12   0   22.53    8.18
   2 -12   0   21.83    7.13
   2  12   0   24.67    5.51
   2 -12   0   20.93    5.01
  -2 -13   0  123.74   14.47
  -2  13   0  120.84   12.07
  -2 -13   0  130.95    9.42
   2 -13   0  113.20    9.94
   2  13   0  118.22   11.66
   2 -13   0  128.23   13.52
  -2 -14   0   88.48   12.87
  -2  14   0   84.43   10.45
  -2 -14   0   87.21    7.75
   2 -14   0   63.56   11.30
   2  14   0  105.73   10.95
   2 -14   0   94.27    8.88
  -2  15   0   48.02    8.84
  -2 -15   0   39.69    5.32
  -2 -15   0   53.56   11.52
   2  15   0   37.84    8.23
   2 -15   0   37.41    9.30
   2 -15   0   34.70    5.94
  -2  16   0  373.83   28.00
  -2 -16   0  454.15   32.11
  -2 -16   0  448.37   24.99
   2  16   0  480.89   28.91
   2 -16   0  421.06   25.99
   2 -16   0  489.08   30.58
  -2 -17   0   65.13   13.26
  -2  17   0  101.43   12.35
   2  17   0   80.07   11.25
   2 -17   0   68.64   12.85
   2 -17   0   93.79    8.77
  -2  18   0   13.78    7.87
  -2 -18   0   -1.60    9.09
   2  18   0   -9.40    7.17
   2 -18   0   12.24    8.74
  -2 -19   0  201.12   21.71
  -2  19   0  182.54   18.36
   2 -19   0  182.54   20.26
  -2 -20   0  109.64   17.81
  -2  20   0  100.40   16.92
   2 -20   0   79.63   14.92
  -2 -21   0   25.50   11.18
   2 -21   0   23.55   10.61
  -3   0   0   -0.35    1.99
  -3   0   0    0.41    2.03
  -3   0   0   -0.48    2.51
   3   0   0   -0.82    1.36
   3   0   0   -2.93    2.00
   3   0   0    3.95    2.79
   3   0   0   -1.62    1.77
  -3  -1   0   -0.49    2.67
  -3   1   0   -0.22    1.42
  -3  -1   0   -0.98    1.84
  -3   1   0   -3.30    2.51
  -3  -1   0   -0.31    2.37
  -3   1   0   -1.42    2.14
   3  -1   0   -2.53    2.16
   3  -1   0    1.50    1.84
   3  -1   0   -5.57    2.44
   3   1   0   -0.68    2.05
   3   1   0    1.06    2.60
   3   1   0    4.38    2.13
   3  -1   0    0.23    1.53
  -3  -2   0    2.69    2.64
  -3  -2   0    1.58    1.75
  -3  -2   0   -1.73    1.86
  -3  -2   0   -0.51    2.93
  -3   2   0    0.77    1.85
  -3   2   0    8.13    2.71
  -3   2   0    3.71    2.58
   3  -2   0    0.76    2.39
   3   2   0   -2.03    2.06
   3   2   0    0.72    2.90
   3  -2   0    1.61    2.01
   3  -2   0    3.28    2.39
   3   2   0    0.41    2.53
  -3  -3   0   -0.38    2.59
  -3   3   0    2.06    2.63
  -3  -3   0   -5.20    3.12
  -3   3   0    0.95    2.72
  -3   3   0   -2.60    2.26
  -3  -3   0    2.52    2.00
  -3  -3   0   -1.61    2.17
   3   3   0   -0.49    3.24
   3  -3   0   -2.44    2.35
   3   3   0   -0.88    2.11
   3  -3   0    0.57    2.56
   3   3   0    1.88    2.19
   3   3   0    1.77    2.79
   3  -3   0   -1.35    2.23
  -3   4   0    5.56    2.74
  -3  -4   0    1.17    2.21
  -3  -4   0   -5.78    3.40
  -3  -4   0   -2.84    2.51
  -3   4   0    0.09    2.36
  -3  -4   0    0.66    2.03
  -3   4   0    3.79    2.99
   3  -4   0    0.21    2.46
   3   4   0   -3.24    3.93
   3   4   0    0.57    2.44
   3  -4   0    0.37    2.21
   3   4   0   -2.27    2.25
   3   4   0    4.08    2.35
  -3   5   0    1.01    3.08
  -3   5   0   -1.58    2.99
  -3   5   0    0.55    2.20
  -3  -5   0   -3.84    3.99
  -3  -5   0    0.91    2.32
  -3  -5   0    1.45    2.08
  -3  -5   0    0.14    2.28
   3  -5   0   -4.67    2.25
   3   5   0    0.70    2.71
   3   5   0    0.41    2.29
   3  -5   0    1.13    3.58
   3  -5   0    1.21    2.15
  -3  -6   0   -2.05    4.18
  -3  -6   0    0.81    2.40
  -3   6   0   -0.12    3.12
  -3   6   0   -3.69    1.91
  -3  -6   0   -4.53    2.01
   3   6   0    1.58    2.87
   3  -6   0   -0.73    2.05
   3  -6   0   -5.22    3.80
   3  -6   0    2.60    2.65
   3   6   0   -4.38    2.24
  -3   7   0   -5.19    3.06
  -3  -7   0    5.67    4.91
  -3  -7   0   -4.04    2.27
  -3  -7   0   -1.89    2.21
   3   7   0   -3.48    2.16
   3  -7   0    0.63    3.97
   3   7   0    3.36    2.74
   3  -7   0   -0.36    1.86
  -3  -8   0    0.88    2.31
  -3   8   0   -1.57    3.44
  -3  -8   0   -0.20    2.59
  -3  -8   0   -2.71    4.71
   3   8   0   -0.94    2.16
   3  -8   0   -0.33    1.54
   3   8   0    6.62    3.05
   3  -8   0    0.70    4.30
   3  -8   0    7.39    3.14
  -3   9   0   -1.69    3.58
  -3  -9   0    0.62    2.48
  -3  -9   0   -1.31    2.65
  -3  -9   0    1.79    5.18
   3  -9   0   -5.00    2.62
   3  -9   0    3.39    4.61
   3   9   0   -0.64    3.00
   3  -9   0    0.85    0.95
   3   9   0    2.21    2.10
  -3  10   0    7.28    4.15
  -3 -10   0   -1.66    5.51
  -3 -10   0    0.86    2.44
  -3 -10   0   -3.24    2.53
   3 -10   0    0.85    5.17
   3  10   0    1.77    3.36
   3 -10   0   -1.23    3.63
   3  10   0   -3.95    1.83
  -3 -11   0    3.40    2.64
  -3 -11   0    2.32    6.26
  -3 -11   0    0.05    2.94
  -3  11   0    4.53    4.89
   3  11   0   -3.07    1.18
   3 -11   0   -3.11    3.60
   3 -11   0   -1.38    5.41
   3  11   0   -1.73    3.95
  -3 -12   0    2.65    3.30
  -3 -12   0   -4.43    5.93
  -3  12   0    5.25    5.31
  -3 -12   0   -1.93    3.02
   3 -12   0    0.78    5.41
   3  12   0    1.45    4.04
   3 -12   0    0.78    3.98
  -3  13   0    7.82    5.93
  -3 -13   0   -7.76    6.53
  -3 -13   0    0.03    3.13
   3  13   0   -1.57    4.32
   3 -13   0    1.59    6.79
   3 -13   0   -4.65    3.93
  -3  14   0  -10.47    4.45
  -3 -14   0    1.66    3.22
  -3 -14   0    7.48    7.59
   3 -14   0   -2.28    6.00
   3 -14   0   -7.93    3.88
   3  14   0    0.39    5.60
  -3 -15   0    1.91    3.35
  -3  15   0    5.37    6.13
  -3 -15   0    4.84    7.75
   3 -15   0    0.42    4.76
   3  15   0    5.22    5.80
   3 -15   0   12.38    7.41
  -3  16   0    7.28    7.03
  -3 -16   0    9.28    8.89
   3 -16   0    1.08    4.73
   3 -16   0    3.18    7.26
   3  16   0   -2.15    5.53
  -3  17   0   -2.87    6.84
  -3 -17   0   -5.13    8.33
   3 -17   0   -5.67    4.33
   3 -17   0    4.18    8.44
   3  17   0   -0.94    5.69
  -3  18   0    0.04    6.60
  -3 -18   0    2.03    9.38
   3 -18   0    1.90    8.64
   3  18   0    0.92    6.38
  -3  19   0   12.28    8.12
  -3 -19   0    7.87    9.95
   3 -19   0    8.71    9.23
  -3 -20   0   15.17   11.52
  -3  20   0    3.13    8.66
   3 -20   0    8.22    9.45
  -3 -21   0   17.10   11.03
   3 -21   0   17.06    9.66
  -4   0   0 1262.52   66.42
  -4   0   0 1232.46   66.91
  -4   0   0 1270.02   66.54
   4   0   0 1271.50   66.89
   4   0   0 1344.17   65.99
   4   0   0 1289.72   66.41
   4   0   0 1239.04   66.47
  -4   1   0   27.65    3.76
  -4  -1   0   25.13    3.42
  -4   1   0   23.69    4.25
  -4  -1   0   25.71    3.88
  -4   1   0   25.14    2.61
  -4  -1   0   23.12    3.65
   4  -1   0   28.48    3.25
   4  -1   0   24.67    4.05
   4   1   0   27.97    3.84
   4  -1   0   27.01    2.72
   4  -1   0   28.40    3.75
   4   1   0   24.09    3.68
   4   1   0   30.34    3.48
  -4  -2   0 1893.20  101.99
  -4   2   0 2028.18  101.81
  -4  -2   0 2048.16  102.63
  -4  -2   0 1895.95  102.52
  -4   2   0 1974.81  102.36
  -4   2   0 1971.32  102.47
   4  -2   0 1875.25  102.34
   4  -2   0 1957.26  102.29
   4  -2   0 1977.19  101.79
   4   2   0 1914.87  102.51
   4   2   0 2038.76  102.12
   4   2   0 2044.61  102.55
  -4  -3   0  948.51   51.84
  -4   3   0 1021.61   52.40
  -4   3   0 1000.13   51.88
  -4  -3   0 1024.59   51.84
  -4  -3   0  993.27   52.37
  -4   3   0 1049.13   52.33
  -4  -3   0  935.42   52.66
   4  -3   0 1030.83   52.28
   4   3   0  938.06   51.90
   4  -3   0  965.62   51.88
   4   3   0  982.21   52.27
   4  -3   0  968.75   52.20
   4   3   0  993.17   52.70
  -4  -4   0 1511.93   78.15
  -4   4   0 1428.91   77.14
  -4   4   0 1399.10   77.45
  -4  -4   0 1441.53   77.35
  -4  -4   0 1463.93   76.94
  -4  -4   0 1481.23   76.87
  -4   4   0 1496.69   77.21
   4  -4   0 1548.01   77.36
   4  -4   0 1530.19   77.44
   4  -4   0 1488.00   77.19
   4   4   0 1438.77   77.57
   4   4   0 1488.47   77.33
  -4  -5   0  714.39   40.58
  -4  -5   0  754.74   39.01
  -4  -5   0  689.04   39.01
  -4  -5   0  706.97   39.36
  -4   5   0  794.41   39.99
  -4   5   0  758.12   39.26
  -4   5   0  826.97   40.61
   4  -5   0  761.47   39.24
   4   5   0  633.27   39.19
   4   5   0  738.55   39.32
  -4  -6   0 1170.86   59.85
  -4   6   0 1125.93   58.86
  -4  -6   0 1044.05   57.80
  -4   6   0 1185.90   57.95
  -4  -6   0 1078.82   57.78
   4  -6   0 1041.92   57.76
   4   6   0 1075.93   58.05
   4  -6   0 1072.73   58.56
   4   6   0 1120.21   58.16
  -4  -7   0  174.66   11.84
  -4   7   0  193.74   13.09
  -4  -7   0  186.83   13.79
  -4  -7   0  202.52   11.87
   4  -7   0  190.23   13.37
   4   7   0  184.43   12.07
   4  -7   0  231.95   11.95
   4   7   0  196.52   12.35
  -4  -8   0   30.52    4.32
  -4  -8   0   42.78    4.52
  -4   8   0   39.67    5.93
  -4  -8   0   35.98    7.18
   4  -8   0   42.04    4.07
   4  -8   0   39.28    5.79
   4   8   0   37.95    5.13
   4   8   0   35.88    4.38
  -4  -9   0    8.39    3.14
  -4  -9   0   11.70    5.86
  -4  -9   0    8.44    2.89
  -4   9   0    5.34    4.28
   4  -9   0    3.91    2.14
   4  -9   0   12.71    5.10
   4   9   0    7.79    3.80
   4  -9   0    2.55    3.83
   4   9   0    2.08    2.84
  -4  10   0   21.81    5.50
  -4 -10   0   18.34    3.61
  -4 -10   0   19.40    6.97
  -4 -10   0   20.88    3.82
   4 -10   0   20.56    4.93
   4 -10   0   19.06    2.29
   4  10   0   17.30    3.53
   4  10   0   22.30    4.60
   4 -10   0   31.87    6.64
  -4 -11   0   24.12    7.83
  -4 -11   0   28.38    4.30
  -4 -11   0   23.61    3.89
  -4  11   0   28.26    6.18
   4  11   0   35.85    5.98
   4  11   0   27.47    3.83
   4 -11   0   24.45    6.49
   4 -11   0   27.48    5.40
  -4 -12   0    8.15    7.32
  -4  12   0    5.85    5.10
  -4 -12   0    2.42    3.34
   4 -12   0   -0.28    4.22
   4  12   0    1.90    4.69
   4 -12   0    9.81    6.10
  -4 -13   0   97.71    7.72
  -4  13   0   66.34    9.50
  -4 -13   0  102.91   13.11
   4 -13   0   77.83    8.75
   4 -13   0   75.02   10.43
   4  13   0   88.13    9.53
  -4 -14   0   -0.68    7.44
  -4  14   0   -0.67    5.58
  -4 -14   0    0.95    3.13
   4 -14   0   -4.15    4.43
   4 -14   0    3.68    7.20
   4  14   0    4.00    5.09
  -4 -15   0  465.43   33.00
  -4 -15   0  502.82   26.94
  -4  15   0  450.08   30.34
   4 -15   0  460.61   28.55
   4 -15   0  517.03   31.63
   4  15   0  496.58   30.01
  -4 -16   0   10.04    9.20
  -4  16   0   26.30    8.42
   4  16   0   19.54    7.65
   4 -16   0   32.92    6.52
   4 -16   0   32.85    9.49
  -4  17   0  267.59   21.01
  -4 -17   0  265.58   22.98
   4 -17   0  241.57   17.25
   4  17   0  225.32   18.99
   4 -17   0  271.14   21.72
  -4  18   0   16.41    8.58
  -4 -18   0   47.24   12.99
   4 -18   0   28.46    6.22
   4  18   0   18.17    8.99
   4 -18   0   16.63    9.34
  -4 -19   0   78.54   15.38
  -4  19   0   65.70   12.25
   4 -19   0   68.82   13.18
  -4 -20   0   89.34   17.33
  -4  20   0   91.33   13.99
   4 -20   0  114.42   16.01
  -5   0   0   -1.93    2.60
  -5   0   0    8.23    3.88
  -5   0   0   -5.24    2.65
   5   0   0    0.57    2.62
   5   0   0   -4.37    2.62
   5   0   0   -2.25    1.83
   5   0   0   -1.88    3.25
  -5   1   0    2.01    1.86
  -5  -1   0   -4.68    2.57
  -5   1   0    2.89    3.68
  -5  -1   0   -1.06    3.56
  -5  -1   0    0.95    2.91
  -5   1   0    0.78    2.79
   5   1   0    0.39    2.61
   5   1   0    2.52    2.77
   5  -1   0    1.98    2.28
   5  -1   0    0.29    3.21
   5  -1   0    0.02    2.76
   5   1   0   -0.15    2.64
   5  -1   0    1.57    1.91
  -5  -2   0    2.11    2.61
  -5   2   0    1.89    3.02
  -5  -2   0   -1.46    3.26
  -5   2   0   -4.57    3.08
  -5  -2   0   -4.64    3.38
  -5   2   0   -1.53    1.82
   5   2   0   -3.02    3.18
   5  -2   0   -0.97    2.01
   5  -2   0   -0.49    3.01
   5   2   0   -2.99    2.86
   5   2   0   -3.11    2.99
   5  -2   0    0.08    2.16
  -5  -3   0   -0.02    3.56
  -5  -3   0   -1.61    2.62
  -5   3   0   -1.89    2.98
  -5   3   0   -1.72    2.21
  -5  -3   0   -5.41    2.15
  -5  -3   0    1.78    3.47
  -5   3   0   -1.50    3.10
   5   3   0    5.43    3.54
   5  -3   0   -0.04    2.46
   5  -3   0    0.66    3.02
  -5   4   0    2.31    3.25
  -5  -4   0   -3.51    2.43
  -5  -4   0   -1.57    3.11
  -5  -4   0    3.98    2.16
  -5   4   0   -0.85    2.43
  -5  -4   0    6.26    3.38
  -5   4   0   -2.02    2.92
   5  -4   0    1.33    2.94
   5  -4   0    2.10    2.85
  -5  -5   0    2.52    2.76
  -5   5   0   -7.47    2.93
  -5  -5   0   -5.77    3.92
  -5   5   0   -1.34    3.29
  -5  -5   0    2.52    2.34
  -5  -5   0    0.09    3.39
   5  -5   0   -3.03    2.49
  -5  -6   0   -0.87    2.70
  -5   6   0    0.02    3.55
  -5  -6   0    4.91    4.65
  -5  -6   0    1.51    2.21
  -5  -6   0   -0.94    3.09
  -5   6   0   -1.90    2.86
   5  -6   0    2.69    2.94
   5   6   0   -1.49    2.99
  -5   7   0   -0.45    2.63
  -5  -7   0    3.12    2.84
  -5   7   0    0.35    3.44
  -5  -7   0    0.83    2.18
  -5  -7   0    5.75    5.17
   5  -7   0   -4.75    2.44
   5   7   0    5.88    3.37
   5  -7   0    0.73    3.95
  -5  -8   0    0.06    5.20
  -5  -8   0    3.55    2.39
  -5  -8   0    2.35    2.89
  -5   8   0   -1.62    3.56
   5  -8   0   -2.26    4.04
   5  -8   0   -5.26    2.28
   5   8   0   -1.42    2.92
  -5  -9   0   -6.20    4.80
  -5  -9   0   -8.47    2.59
  -5   9   0   -0.09    4.01
  -5  -9   0    1.78    2.35
   5  -9   0   -3.25    4.25
   5   9   0    4.35    3.36
   5  -9   0   -1.20    2.48
  -5 -10   0    2.48    5.94
  -5 -10   0   -1.22    2.80
  -5 -10   0    1.15    2.56
  -5  10   0    0.19    4.46
   5 -10   0   -2.90    2.22
   5 -10   0   -0.12    4.88
   5  10   0   -3.48    3.25
  -5 -11   0   -4.45    6.05
  -5 -11   0   -3.58    2.43
  -5  11   0   -1.35    4.74
  -5 -11   0   -2.06    2.92
   5  11   0   -1.71    3.60
   5 -11   0   -3.89    5.27
   5 -11   0   -3.30    3.72
   5 -11   0    0.40    1.82
  -5  12   0    2.64    5.13
  -5 -12   0   -3.48    6.67
  -5 -12   0   -2.35    3.05
   5  12   0    4.97    4.39
   5 -12   0   -0.64    4.53
   5 -12   0   -2.26    5.06
  -5  13   0   -7.83    4.67
  -5 -13   0   -3.68    6.76
  -5 -13   0   -3.54    2.91
   5 -13   0    0.60    6.18
   5  13   0    1.56    4.48
   5 -13   0    2.40    4.26
  -5 -14   0    2.40    8.09
  -5 -14   0    1.05    2.86
  -5  14   0    4.32    5.68
   5 -14   0   -4.81    4.63
   5  14   0    4.20    5.81
   5 -14   0    1.75    6.48
  -5 -15   0    3.72    8.16
  -5 -15   0   -4.13    2.58
  -5  15   0    2.16    6.29
   5 -15   0   -4.20    6.23
   5 -15   0   -8.60    4.65
   5  15   0   -6.25    5.18
  -5 -16   0   -5.56    7.72
  -5  16   0   -6.83    6.03
   5 -16   0   -1.20    5.19
   5 -16   0   -3.38    7.13
   5  16   0    4.64    6.11
  -5 -17   0    2.87    9.37
  -5  17   0    5.56    7.40
   5  17   0    1.85    6.94
   5 -17   0   -8.81    4.77
   5 -17   0    0.45    7.39
  -5  18   0   -8.79    6.66
  -5 -18   0    4.15    9.33
   5 -18   0   13.33    8.79
   5 -18   0   -3.90    4.95
  -5  19   0  -11.91    8.84
  -5 -19   0   -0.19   10.02
   5 -19   0    9.55    9.25
  -5 -20   0    6.70   10.06
  -5  20   0    9.82    8.58
   5 -20   0   13.13    9.23
  -6   0   0  271.45   15.31
  -6   0   0  239.06   15.10
  -6   0   0  234.42   15.99
   6   0   0  257.80   15.03
   6   0   0  268.09   14.24
  -6  -1   0 3149.19  164.05
  -6   1   0 3068.58  164.64
  -6   1   0 3296.71  163.27
  -6   1   0 3118.22  164.19
  -6  -1   0 3234.68  164.24
  -6  -1   0 3077.90  164.70
   6  -1   0 3225.26  163.25
   6  -1   0 3109.01  163.74
   6   1   0 3195.82  163.43
   6   1   0 3173.28  164.14
  -6   2   0  436.30   23.85
  -6  -2   0  402.50   23.40
  -6   2   0  375.32   23.12
  -6  -2   0  401.21   22.81
  -6  -2   0  398.56   23.79
  -6   2   0  417.29   22.14
   6  -2   0  424.81   22.19
   6  -2   0  410.65   22.53
  -6   3   0 3208.11  167.22
  -6   3   0 3216.47  168.29
  -6  -3   0 3256.76  167.65
  -6   3   0 3300.31  168.20
  -6  -3   0 3216.40  168.42
  -6  -3   0 3255.46  168.52
   6  -3   0 3211.70  167.28
  -6  -4   0 1812.89  100.71
  -6  -4   0 1939.08   99.56
  -6   4   0 1975.55  100.32
  -6   4   0 1914.17  100.39
  -6   4   0 1927.87   99.55
  -6  -4   0 1941.18  100.48
  -6  -4   0 1849.56   99.59
   6  -4   0 1921.41   99.59
  -6   5   0  464.15   26.17
  -6   5   0  470.39   26.03
  -6  -5   0  459.85   26.40
  -6  -5   0  453.19   27.03
  -6  -5   0  440.35   25.27
  -6  -5   0  463.57   25.20
   6  -5   0  463.66   25.76
  -6  -6   0  920.27   48.56
  -6   6   0  914.53   48.82
  -6  -6   0  877.83   47.62
  -6   6   0  879.20   48.11
  -6  -6   0  878.05   49.53
  -6  -6   0  897.57   47.54
  -6  -7   0   26.49    6.37
  -6   7   0   14.74    3.93
  -6  -7   0   18.94    3.67
  -6   7   0   16.25    4.78
  -6  -7   0   16.85    3.20
  -6   8   0  352.85   21.83
  -6  -8   0  356.47   20.09
  -6  -8   0  378.31   20.23
  -6  -8   0  323.24   22.69
   6  -8   0  348.28   21.29
   6   8   0  341.71   20.65
  -6  -9   0    0.68    3.01
  -6  -9   0    9.40    6.21
  -6   9   0    0.54    4.40
  -6  -9   0    2.22    2.48
   6  -9   0    1.15    4.53
   6   9   0    3.93    3.85
   6  -9   0    3.40    4.90
  -6 -10   0  556.44   33.34
  -6 -10   0  494.21   29.30
  -6 -10   0  553.76   29.57
  -6  10   0  556.45   31.96
   6 -10   0  558.29   31.20
   6  10   0  532.36   30.64
   6 -10   0  509.46   29.28
  -6 -11   0   15.12    7.45
  -6  11   0    7.31    6.16
  -6 -11   0   14.78    3.85
  -6 -11   0    6.29    3.52
   6 -11   0    7.93    5.94
   6  11   0    1.67    4.21
   6 -11   0    9.76    3.74
  -6 -12   0  116.56    8.90
  -6  12   0  106.93   11.95
  -6 -12   0  142.18   15.25
   6 -12   0  131.46   12.67
   6  12   0  124.03   11.54
   6 -12   0  110.31   10.73
  -6 -13   0   25.05    4.13
  -6  13   0   18.07    6.73
  -6 -13   0   12.65    8.54
   6 -13   0   31.03    7.10
   6 -13   0   18.26    6.21
   6  13   0   22.67    6.17
  -6  14   0   54.43    9.58
  -6 -14   0   62.53    5.72
  -6 -14   0   61.66   11.98
   6 -14   0   54.85    8.23
   6 -14   0   51.49    9.54
   6  14   0   61.69    9.05
  -6  15   0    0.76    6.28
  -6 -15   0   -7.84    8.34
   6 -15   0   -5.07    4.92
   6  15   0   -2.68    5.92
   6 -15   0   14.50    7.38
  -6  16   0   72.50   11.67
  -6 -16   0   64.32   13.37
   6 -16   0   63.65    9.08
   6  16   0   83.73   10.88
   6 -16   0  111.21   13.23
  -6  17   0   92.29   13.38
  -6 -17   0  137.20   17.78
   6  17   0  119.76   13.90
   6 -17   0  115.16   11.70
   6 -17   0  113.30   14.28
  -6 -18   0  203.24   22.38
  -6  18   0  167.69   18.10
   6 -18   0  170.78   14.53
   6 -18   0  187.23   18.73
  -6  19   0   31.24   10.53
  -6 -19   0   18.59   11.43
   6 -19   0   19.29   10.04
  -6 -20   0  103.32   17.54
  -6  20   0   70.85   13.76
  -7   0   0    3.34    3.41
  -7   0   0   -1.41    2.96
  -7   0   0   -5.81    4.02
   7   0   0   -2.46    2.66
   7   0   0    3.22    2.10
  -7   1   0   -2.61    3.16
  -7   1   0   -7.60    3.72
  -7  -1   0   -0.34    3.11
  -7   1   0    1.07    1.89
  -7  -1   0   -0.20    4.07
  -7  -1   0   -1.75    3.11
   7  -1   0   -1.56    2.60
   7   1   0   -3.31    2.18
   7  -1   0    2.66    2.07
  -7  -2   0    0.89    4.04
  -7   2   0    1.48    3.94
  -7  -2   0   -1.16    3.26
  -7   2   0   -0.47    1.85
  -7  -2   0   -3.43    4.11
  -7   2   0    5.02    3.57
   7  -2   0   -1.26    2.37
   7  -2   0    0.30    2.10
  -7  -3   0   -2.78    3.81
  -7   3   0    0.22    4.20
  -7  -3   0    5.63    4.30
  -7   3   0   -1.20    3.50
  -7   3   0   -0.13    2.13
  -7  -3   0   -5.59    3.00
   7  -3   0   -1.85    2.30
   7  -3   0    2.42    2.57
  -7   4   0   -4.16    2.51
  -7  -4   0   -0.49    2.72
  -7  -4   0   -4.04    3.98
  -7   4   0    4.26    4.20
  -7  -4   0    0.68    2.33
  -7  -4   0   -7.69    3.80
  -7   4   0   -0.21    2.30
   7  -4   0    3.91    2.78
  -7  -5   0   -2.70    2.40
  -7  -5   0    4.60    4.76
  -7   5   0    2.55    3.55
  -7  -5   0   -0.83    3.47
  -7   5   0   -1.35    3.71
  -7  -5   0   -0.28    2.63
   7  -5   0    0.08    2.88
  -7  -6   0   -4.21    3.84
  -7  -6   0    2.74    2.61
  -7  -6   0   -2.49    4.38
  -7  -6   0    2.25    2.93
  -7   6   0    0.32    3.75
  -7   6   0    9.15    4.25
  -7  -7   0    3.22    2.52
  -7   7   0    0.46    3.56
  -7   7   0    1.23    4.07
  -7  -7   0    1.38    2.85
  -7  -7   0    2.58    5.23
  -7   8   0    0.33    4.45
  -7  -8   0   -0.66    2.87
  -7  -8   0   -1.32    2.31
  -7  -8   0    4.53    4.55
   7  -8   0   -0.99    4.18
  -7  -9   0    1.52    4.67
  -7  -9   0    1.02    2.34
  -7  -9   0   -0.64    2.83
  -7   9   0   -5.32    4.44
   7  -9   0    5.01    4.77
  -7 -10   0    2.40    3.13
  -7 -10   0   -3.27    2.49
  -7  10   0    0.28    4.97
  -7 -10   0   -2.45    6.25
   7 -10   0   -8.39    4.79
  -7 -11   0   -1.09    3.06
  -7  11   0    2.35    5.53
  -7 -11   0   -1.93    6.67
   7 -11   0    4.02    5.51
   7  11   0    3.20    4.57
  -7 -12   0    1.30    7.34
  -7  12   0   -0.61    5.58
  -7 -12   0    1.75    3.11
   7 -12   0   -9.89    4.04
   7 -12   0   -2.53    5.46
   7  12   0    2.94    4.32
  -7 -13   0   -1.06    7.15
  -7 -13   0    2.26    2.98
  -7  13   0   -1.57    5.79
   7 -13   0    4.32    5.72
   7 -13   0   -0.98    5.33
   7  13   0    4.57    4.89
  -7 -14   0    0.67    2.76
  -7  14   0   -7.63    6.45
  -7 -14   0   -1.86    8.21
   7 -14   0    1.44    5.03
   7  14   0  -10.27    5.31
   7 -14   0    3.69    6.28
  -7  15   0    0.72    7.49
  -7 -15   0   -7.68    8.64
   7 -15   0    5.39    5.84
   7 -15   0   12.59    6.93
   7  15   0   -6.38    5.64
  -7 -16   0   -1.62    9.13
  -7  16   0   -8.13    7.41
   7 -16   0    5.24    7.15
   7  16   0  -13.44    6.16
   7 -16   0   -1.28    5.44
  -7 -17   0    8.14   10.84
  -7  17   0    4.26    7.46
   7 -17   0   -0.90    5.73
   7 -17   0    8.39    7.77
  -7  18   0   -7.72    6.99
  -7 -18   0    1.08    9.86
   7 -18   0   -0.40    7.04
   7 -18   0   -1.72    6.00
  -7 -19   0   16.70   12.24
  -7  19   0   -1.06    8.44
  -7  20   0    1.38    9.39
  -7 -20   0    9.69   11.54
  -8   0   0 2313.06  122.10
  -8   0   0 2271.74  122.92
  -8   0   0 2385.36  122.04
   8   0   0 2364.81  120.93
  -8  -1   0    0.31    3.26
  -8  -1   0   11.46    3.95
  -8  -1   0    7.99    3.92
  -8   1   0    8.49    4.82
  -8   1   0   14.60    4.17
   8  -1   0   12.74    3.47
   8  -1   0    7.48    2.39
   8   1   0    7.00    2.60
  -8   2   0  991.33   53.59
  -8  -2   0  985.22   54.24
  -8  -2   0  959.37   53.13
  -8   2   0  996.65   52.10
  -8   2   0  985.01   54.14
  -8  -2   0 1002.42   53.70
   8   2   0 1026.87   52.54
   8  -2   0  977.47   52.71
   8  -2   0  998.09   52.12
  -8   3   0    4.24    3.83
  -8  -3   0    0.72    4.16
  -8  -3   0    3.50    3.20
  -8   3   0    2.70    2.23
  -8   3   0    1.96    4.17
  -8  -3   0    0.23    3.93
   8  -3   0    3.50    2.71
   8  -3   0    7.27    2.53
  -8   4   0   86.72    6.70
  -8  -4   0   85.64    9.10
  -8  -4   0   84.40    9.06
  -8  -4   0   97.02    7.85
  -8   4   0   85.08    8.54
  -8   4   0   82.71    8.66
   8  -4   0   85.20    6.97
   8  -4   0   91.12    7.00
  -8   5   0   61.71    7.26
  -8   5   0   57.61    7.26
  -8  -5   0   63.87    8.27
  -8  -5   0   60.99    7.50
  -8  -5   0   63.81    6.19
   8  -5   0   59.49    6.04
  -8  -6   0   43.87    7.56
  -8   6   0   36.26    6.30
  -8   6   0   42.34    6.21
  -8  -6   0   42.08    5.43
  -8  -6   0   53.97    7.23
  -8  -7   0    8.09    3.46
  -8  -7   0   16.64    3.91
  -8   7   0    9.96    4.37
  -8   7   0   15.07    5.26
  -8  -7   0   22.26    6.78
  -8  -8   0    1.44    2.68
  -8  -8   0   -1.65    3.07
  -8  -8   0    5.21    6.01
  -8   8   0    0.56    4.72
  -8  -9   0  272.48   18.57
  -8   9   0  199.56   16.32
  -8  -9   0  237.57   14.41
  -8  -9   0  218.24   13.93
   8  -9   0  209.94   15.40
  -8 -10   0  203.66   12.52
  -8 -10   0  164.07   16.98
  -8  10   0  166.90   14.77
   8 -10   0  187.71   14.06
  -8 -11   0  168.50   17.27
  -8 -11   0  168.03   11.78
  -8  11   0  181.57   15.34
   8 -11   0  190.08   14.42
  -8  12   0  109.17   12.82
  -8 -12   0  125.08    9.50
  -8 -12   0  134.80   15.77
   8 -12   0  145.96   12.39
  -8 -13   0  322.89   24.54
  -8 -13   0  307.36   17.92
  -8  13   0  307.75   22.38
   8 -13   0  316.38   21.02
   8 -13   0  277.43   20.74
  -8 -14   0  202.23   21.23
  -8 -14   0  254.44   16.15
  -8  14   0  217.94   18.40
   8 -14   0  202.63   16.15
   8 -14   0  199.90   17.02
  -8  15   0  681.92   41.40
  -8 -15   0  670.97   43.76
   8 -15   0  685.01   40.26
   8 -15   0  641.83   39.28
  -8 -16   0  296.54   25.52
  -8  16   0  278.49   22.57
   8 -16   0  307.79   22.02
   8 -16   0  265.15   20.13
  -8 -17   0  368.83   29.44
  -8  17   0  347.93   26.64
  -8  18   0   -3.59    7.56
  -8 -18   0   17.55   11.35
   8 -18   0    1.44    6.36
  -8  19   0  145.23   17.67
  -8 -19   0  135.32   19.76
  -9   0   0    0.02    3.57
  -9   0   0   -2.75    3.46
  -9   0   0   -2.42    4.29
   9   0   0   -1.72    2.06
  -9  -1   0    2.00    3.47
  -9  -1   0   -0.12    4.41
  -9  -1   0   -2.92    3.27
  -9   1   0    6.77    3.85
  -9   1   0   -1.81    4.26
   9  -1   0   -3.04    1.99
   9   1   0    2.84    2.35
  -9  -2   0    4.50    4.57
  -9   2   0    2.35    4.40
  -9   2   0   -1.42    3.60
  -9  -2   0    1.63    3.22
  -9  -2   0    0.51    3.74
  -9   2   0    1.57    2.04
   9   2   0    2.99    2.62
   9  -2   0   -1.12    2.08
  -9  -3   0    0.26    3.14
  -9  -3   0    5.17    4.36
  -9   3   0   -1.27    2.08
  -9   3   0    2.72    4.37
  -9  -3   0    0.36    4.61
  -9   3   0   -4.88    3.42
   9  -3   0    2.98    2.41
  -9   4   0   -6.29    2.17
  -9  -4   0   -4.14    2.82
  -9   4   0    1.55    4.21
  -9  -4   0   -3.37    4.20
  -9   4   0   -1.54    4.12
  -9  -4   0   -4.24    4.41
   9  -4   0   -1.29    2.48
  -9  -5   0   -3.61    4.12
  -9   5   0   -3.23    3.90
  -9  -5   0   -3.88    4.69
  -9   5   0   -3.57    3.86
  -9  -5   0   -0.78    3.34
   9  -5   0    1.38    2.84
  -9  -6   0   -5.69    5.26
  -9  -6   0   -0.11    3.31
  -9  -6   0   -1.53    4.37
  -9   6   0   -3.04    3.86
  -9   6   0   -4.63    4.10
  -9   7   0    1.66    4.89
  -9  -7   0    8.95    5.95
  -9   7   0   -3.45    4.41
  -9  -7   0    0.85    3.38
  -9  -8   0   -2.15    5.58
  -9   8   0   -1.61    4.93
  -9  -8   0   -1.81    3.47
  -9   9   0   -9.69    4.67
  -9  -9   0    3.54    6.74
  -9  -9   0   -3.94    3.24
   9  -9   0   -4.79    4.65
  -9 -10   0    3.64    3.66
  -9  10   0   -3.49    5.62
  -9 -10   0    1.30    7.12
   9 -10   0    1.90    5.11
  -9 -11   0    4.29    5.96
  -9  11   0    3.08    6.38
  -9 -11   0   -4.22    3.15
   9 -11   0    4.64    5.18
  -9 -12   0   -0.21    3.41
  -9  12   0   -4.04    6.41
  -9 -12   0    4.14    7.59
   9 -12   0    7.77    5.70
  -9  13   0   -1.26    6.37
  -9 -13   0   -0.82    2.94
  -9 -13   0    0.13    7.77
   9 -13   0    6.34    5.58
  -9 -14   0    1.40    8.95
  -9  14   0    1.93    6.88
   9 -14   0    8.08    6.59
   9 -14   0    2.34    5.54
  -9  15   0   14.15    7.65
  -9 -15   0   -4.69    9.08
   9 -15   0    5.16    6.23
   9 -15   0   -4.90    5.41
  -9 -16   0    3.58    9.83
  -9  16   0    0.57    7.76
   9 -16   0    5.06    6.74
   9 -16   0    8.45    6.16
  -9  17   0    0.08    7.87
  -9 -17   0   20.55   10.89
   9 -17   0    0.10    6.23
  -9  18   0    2.87    8.37
  -9 -18   0   11.57   10.29
   9 -18   0   -1.64    6.34
  -9 -19   0   -7.12   10.89
  -9  19   0    5.35    8.43
 -10   0   0  496.69   28.81
 -10   0   0  472.94   29.85
 -10   0   0  519.68   28.64
  10   0   0  498.83   27.07
 -10   1   0  181.27   14.53
 -10  -1   0  163.66   14.28
 -10   1   0  190.06   13.44
 -10  -1   0  195.47   13.58
 -10  -1   0  195.44   13.27
  10  -1   0  195.54   11.39
  10   1   0  190.19   11.63
 -10   2   0  749.62   41.34
 -10   2   0  730.58   42.11
 -10   2   0  720.86   39.26
 -10  -2   0  798.08   41.63
 -10  -2   0  701.24   42.13
 -10  -2   0  700.41   40.70
  10   2   0  756.83   39.77
  10  -2   0  744.84   39.33
 -10   3   0   80.10    8.59
 -10   3   0   63.41    8.88
 -10  -3   0   84.79    7.98
 -10  -3   0   86.72    9.54
 -10  -3   0   61.16    8.25
 -10   3   0   82.81    6.23
  10   3   0   79.50    7.11
  10  -3   0   87.83    6.46
 -10  -4   0    0.10    4.79
 -10  -4   0    5.83    3.71
 -10  -4   0   -4.22    4.69
 -10   4   0   -0.97    2.34
 -10   4   0   -1.58    4.31
 -10   4   0    4.02    4.94
  10  -4   0   -0.74    2.70
 -10  -5   0   36.37    7.45
 -10   5   0   30.81    6.31
 -10  -5   0   30.45    5.51
 -10   5   0   32.82    6.77
 -10  -5   0   47.16    7.93
  10  -5   0   41.44    5.13
 -10   6   0  831.73   48.71
 -10  -6   0  880.36   49.21
 -10   6   0  928.54   49.17
 -10  -6   0  822.21   49.38
 -10  -6   0  887.31   47.52
 -10  -7   0   -0.48    3.70
 -10  -7   0   -3.78    5.73
 -10   7   0   -3.45    5.10
 -10   7   0    2.28    4.95
 -10  -8   0  100.13    8.89
 -10  -8   0   86.62   11.97
 -10   8   0  101.06   10.71
 -10   9   0    5.35    6.03
 -10  -9   0   -0.56    3.49
 -10  -9   0    0.79    6.84
 -10 -10   0    4.69    7.47
 -10  10   0    1.26    6.05
 -10 -10   0    2.91    3.78
  10 -10   0    1.54    5.08
 -10  11   0   50.49    9.65
 -10 -11   0   55.64   11.13
 -10 -11   0   60.89    6.29
  10 -11   0   58.40    8.29
 -10  12   0  133.12   15.03
 -10 -12   0  114.69   16.05
 -10 -12   0  153.88   10.59
  10 -12   0  169.16   13.08
 -10 -13   0   36.05    4.70
 -10 -13   0   23.84   10.37
 -10  13   0   22.58    8.61
  10 -13   0   45.79    7.68
 -10 -14   0  626.37   41.75
 -10  14   0  694.26   40.44
  10 -14   0  600.14   37.38
 -10 -15   0   10.39   10.92
 -10  15   0    7.85    7.83
  10 -15   0   10.72    6.54
  10 -15   0   10.04    6.28
 -10 -16   0  893.45   57.31
 -10  16   0  937.60   55.35
  10 -16   0  929.60   53.00
 -10 -17   0   16.48   11.59
 -10  17   0   19.02    9.91
  10 -17   0   20.09    7.37
 -10 -18   0  205.29   24.20
 -10  18   0  237.80   22.60
  10 -18   0  183.06   17.35
 -10  19   0    8.29    9.65
 -10 -19   0   48.11   14.52
 -11   0   0   -0.29    3.85
 -11   0   0   -6.42    3.51
 -11   0   0    0.99    5.12
  11   0   0   -1.65    2.21
 -11   1   0   -0.04    4.27
 -11  -1   0   -0.49    4.38
 -11   1   0    1.62    5.11
 -11  -1   0   -7.12    4.83
 -11  -1   0    0.62    3.96
  11   1   0    1.50    2.44
  11  -1   0    2.17    2.35
 -11   2   0    1.92    4.39
 -11   2   0   -3.66    4.93
 -11  -2   0    0.78    5.21
 -11  -2   0   -3.50    3.95
 -11  -2   0    5.22    4.04
  11  -2   0   -1.10    2.32
  11   2   0   -0.96    2.64
 -11  -3   0  -10.01    3.83
 -11  -3   0   -0.08    5.31
 -11   3   0   -1.04    5.27
 -11   3   0   -1.09    2.22
 -11  -3   0    0.78    5.24
 -11   3   0    2.19    3.50
  11   3   0    2.52    3.13
  11  -3   0    2.41    2.61
 -11   4   0   -6.52    4.34
 -11   4   0   -4.91    5.00
 -11  -4   0   -1.16    5.66
 -11  -4   0    3.63    5.65
 -11  -4   0    0.06    3.72
  11  -4   0    0.67    2.76
 -11  -5   0    4.30    3.77
 -11  -5   0   -1.84    5.37
 -11   5   0   -6.64    4.96
 -11  -5   0   -0.27    6.02
 -11   5   0    5.62    4.82
  11  -5   0    2.48    3.10
 -11   6   0   -5.62    4.77
 -11  -6   0    0.91    4.08
 -11   6   0   -3.18    4.78
 -11  -6   0   -4.22    5.22
 -11  -6   0   -2.82    5.55
 -11  -7   0   -3.77    5.60
 -11   7   0    1.35    5.37
 -11   7   0    1.32    5.50
 -11  -7   0   -2.17    3.96
 -11  -8   0   -3.05    6.51
 -11  -8   0   -2.00    3.92
 -11   8   0    4.85    5.74
 -11  -9   0   -1.27    3.79
 -11   9   0   -3.67    5.92
 -11  -9   0   -1.73    6.76
 -11 -10   0   -3.19    3.69
 -11 -10   0    8.28    8.00
 -11  10   0   -3.64    6.06
  11 -10   0   -2.67    4.64
 -11 -11   0    0.79    3.65
 -11  11   0    3.17    6.97
 -11 -11   0    6.91    8.23
  11 -11   0   -5.65    5.02
 -11 -12   0   -0.49    3.47
 -11  12   0    2.19    7.36
 -11 -12   0    6.30    8.20
  11 -12   0    6.34    5.36
 -11  13   0    3.54    7.60
 -11 -13   0    6.92    8.82
  11 -13   0    7.51    5.43
 -11 -14   0    7.13    9.49
 -11  14   0    2.05    7.44
 -11 -15   0    6.63   10.40
 -11  15   0    3.35    7.92
  11 -15   0    0.65    6.99
 -11 -16   0    2.78   10.09
 -11  16   0   22.87   10.28
  11 -16   0   -5.35    6.38
 -11  17   0    3.76    8.82
 -11 -17   0    0.50   10.64
  11 -17   0   -1.68    6.91
 -11  18   0  -10.50    8.91
 -11 -18   0   -1.70   11.44
  11 -18   0   -4.20    6.90
 -12   0   0  619.27   36.02
 -12   0   0  577.06   33.75
 -12   0   0  601.32   34.20
  12   0   0  571.19   31.81
 -12   1   0 1009.74   57.65
 -12  -1   0  979.89   55.88
 -12  -1   0 1073.50   56.28
 -12   1   0  973.78   56.10
 -12  -1   0  973.88   57.48
  12   1   0 1036.25   54.12
  12  -1   0 1060.33   53.92
 -12   2   0  135.18   13.70
 -12  -2   0  147.14   14.01
 -12  -2   0  128.19   11.19
 -12   2   0  156.26   12.29
 -12  -2   0  142.89   11.83
  12   2   0  127.75    9.53
  12  -2   0  136.20    9.02
 -12  -3   0    9.43    4.57
 -12   3   0    0.28    6.01
 -12   3   0    6.34    5.27
 -12  -3   0   10.52    6.49
 -12  -3   0   14.18    5.60
 -12   3   0    9.07    2.65
  12  -3   0    4.48    2.85
  12   3   0    6.95    3.55
 -12   4   0    2.92    6.11
 -12  -4   0   -2.30    5.20
 -12  -4   0    4.30    4.69
 -12   4   0   -0.56    5.13
 -12  -4   0   -9.14    5.13
  12   4   0    5.57    3.70
  12  -4   0    5.69    3.10
 -12  -5   0   41.93    6.75
 -12   5   0   55.70    9.53
 -12  -5   0   66.55    9.51
 -12  -5   0   48.85    9.04
 -12   5   0   71.33    9.22
  12  -5   0   57.65    6.10
 -12  -6   0   85.11    8.86
 -12   6   0   82.50   10.98
 -12   6   0   76.63   10.09
 -12  -6   0   88.94   11.41
 -12  -7   0    6.46    4.44
 -12  -7   0   -5.87    6.45
 -12   7   0   -2.13    5.44
 -12  -8   0   47.34    6.55
 -12   8   0   33.65    8.23
 -12  -8   0   34.58    9.14
 -12  -9   0   21.00    8.42
 -12  -9   0   15.19    4.89
 -12   9   0   10.49    7.10
 -12 -10   0  119.16   10.12
 -12 -10   0  121.73   15.51
 -12  10   0  104.99   13.25
  12 -10   0  122.75   11.43
 -12 -11   0  236.97   15.24
 -12 -11   0  217.87   21.87
 -12  11   0  226.76   19.31
  12 -11   0  236.04   16.85
 -12 -12   0    1.15    3.50
 -12 -12   0   12.68    9.46
 -12  12   0    6.21    7.78
  12 -12   0    8.56    5.36
 -12 -13   0  448.58   31.57
 -12  13   0  389.88   29.37
 -12  14   0   88.05   13.59
 -12 -14   0   69.77   14.59
 -12 -15   0  421.56   33.53
 -12  15   0  479.26   32.35
 -12 -16   0   54.54   14.22
 -12  16   0   39.28   12.14
  12 -16   0   47.41    9.93
 -12 -17   0  284.42   28.95
 -12  17   0  261.74   25.00
  12 -17   0  280.09   21.55
 -12  18   0    5.41   10.01
 -12 -18   0    6.73   11.62
  12 -18   0    3.56    7.76
 -13   0   0    3.41    6.17
 -13   0   0    1.52    4.84
  13   0   0    2.00    2.74
 -13  -1   0    1.23    5.30
 -13  -1   0   -0.24    5.15
 -13   1   0    6.54    5.30
 -13  -1   0    3.35    6.36
 -13   1   0   -7.31    5.48
  13  -1   0    3.34    2.61
  13   1   0   -0.19    2.78
 -13  -2   0   -0.10    6.05
 -13   2   0    3.64    6.49
 -13   2   0    0.87    5.04
 -13  -2   0   -1.14    5.20
 -13  -2   0   -6.95    4.27
  13   2   0   -1.71    3.02
  13  -2   0    0.45    2.47
 -13  -3   0    1.76    5.47
 -13  -3   0   -7.78    5.63
 -13   3   0   -0.74    6.07
 -13   3   0   -0.49    5.31
 -13  -3   0   -5.27    4.14
  13  -3   0   -1.05    2.79
  13   3   0    0.47    3.36
 -13   4   0   -7.66    5.84
 -13  -4   0    1.23    4.50
 -13  -4   0   -2.59    5.43
 -13   4   0   -0.37    4.98
 -13  -4   0   -2.28    6.24
  13   4   0    1.55    3.96
  13  -4   0    1.06    2.94
 -13   5   0   -0.24    5.43
 -13  -5   0    3.21    6.18
 -13   5   0   -0.91    6.16
 -13  -5   0    2.75    4.77
 -13  -5   0    0.89    6.36
  13   5   0   -0.68    3.91
 -13   6   0    1.45    5.56
 -13  -6   0   -0.66    4.63
 -13   6   0  -15.40    5.06
 -13  -6   0    4.24    6.72
 -13   7   0    3.09    5.98
 -13  -7   0   -0.31    4.62
 -13  -7   0   -2.20    6.98
 -13   8   0   -5.99    5.75
 -13  -8   0    7.97    4.82
 -13  -8   0    0.89    8.15
 -13   9   0    0.67    6.64
 -13  -9   0   -1.99    4.38
 -13  -9   0    3.22    8.00
 -13  10   0   -1.14    6.54
 -13 -10   0   -4.03    8.03
 -13 -10   0    2.89    4.31
  13 -10   0   -3.84    5.24
 -13 -11   0   -0.98    8.10
 -13 -11   0   -2.85    3.88
 -13  11   0   17.48    8.07
 -13  12   0   -1.38    7.64
 -13 -12   0    1.70    8.47
 -13 -12   0   -0.48    5.45
 -13  13   0   -4.28    8.08
 -13 -13   0    6.76    9.57
 -13 -14   0    3.79   10.39
 -13  14   0   -0.78    7.78
 -13 -15   0   28.44   11.74
 -13  15   0   -0.25    8.50
 -13  16   0   -2.76    8.51
 -13 -16   0   -7.11   10.79
  13 -16   0   -6.75    6.40
 -13 -17   0   -7.96   10.46
 -13  17   0   -6.83    9.71
  13 -17   0   -7.67    7.17
 -14   0   0  273.84   18.82
 -14   0   0  248.22   20.10
  14   0   0  245.94   14.98
 -14  -1   0  317.09   21.45
 -14   1   0  311.82   23.48
 -14  -1   0  339.56   21.76
 -14   1   0  305.40   21.57
 -14  -1   0  303.09   23.41
  14  -1   0  330.28   18.46
  14   1   0  333.43   18.76
 -14  -2   0   -5.37    5.67
 -14   2   0    1.04    5.42
 -14   2   0   -2.15    6.59
 -14  -2   0   -1.01    5.37
 -14  -2   0    4.43    5.05
  14  -2   0    3.45    2.68
  14   2   0   -3.12    3.17
 -14   3   0   89.59   12.06
 -14  -3   0   84.31   10.64
 -14  -3   0   79.91   11.03
 -14   3   0   78.56   10.48
 -14  -3   0   72.44    9.18
  14  -3   0   83.98    6.79
  14   3   0   77.56    7.84
 -14   4   0   10.68    6.45
 -14   4   0   17.78    7.89
 -14  -4   0    7.91    7.20
 -14  -4   0    0.25    6.35
 -14  -4   0    7.55    5.76
  14  -4   0    7.96    3.29
  14   4   0   12.58    4.65
 -14   5   0    5.83    6.07
 -14   5   0   -6.03    6.40
 -14  -5   0    4.76    5.35
 -14  -5   0   -1.82    6.90
  14   5   0    1.19    4.12
 -14  -6   0   49.42    7.78
 -14  -6   0   78.51   11.83
 -14   6   0   46.96    9.20
  14   6   0   54.93    7.80
 -14   7   0    1.17    6.05
 -14  -7   0   -0.80    7.06
 -14  -7   0    0.09    4.84
 -14  -8   0    7.31    8.86
 -14   8   0   11.65    7.50
 -14  -8   0   -2.37    4.92
 -14  -9   0   -7.29    7.50
 -14  -9   0    7.57    4.97
 -14   9   0    8.55    7.18
 -14  10   0  297.11   22.99
 -14 -10   0  295.18   18.78
 -14 -10   0  265.52   23.48
 -14 -11   0   41.96   11.53
 -14 -11   0   31.92    5.63
 -14  11   0   35.36    9.84
 -14 -12   0  512.79   37.80
 -14  12   0  558.31   36.38
 -14 -13   0   44.31   12.73
 -14  13   0   39.10   11.33
 -14 -14   0  111.37   18.15
 -14  14   0  110.87   16.00
 -14  15   0   28.78   11.59
 -14 -15   0   24.68   13.45
 -14 -16   0   34.15   13.65
 -14  16   0   30.34   11.20
  14 -16   0   30.21    9.52
 -15   0   0   -0.75    6.62
 -15   0   0   -1.67    5.33
 -15  -1   0    1.21    5.30
 -15   1   0    6.01    7.23
 -15   1   0   -8.13    5.05
 -15  -1   0    7.31    7.51
 -15  -2   0   -7.00    4.56
 -15   2   0   -8.64    6.46
 -15   2   0   10.34    6.59
 -15  -2   0    3.13    5.91
 -15  -2   0   -3.20    6.05
  15   2   0   -0.47    3.32
 -15  -3   0   -0.05    5.80
 -15   3   0   -3.25    6.88
 -15  -3   0   13.91    7.88
 -15  -3   0   -0.94    5.05
 -15   3   0    3.33    5.35
  15   3   0   -5.90    3.30
 -15  -4   0    0.55    6.84
 -15  -4   0    2.09    5.17
 -15   4   0    1.59    5.98
  15   4   0    1.42    3.79
 -15  -5   0    2.91    4.85
 -15   5   0   -4.62    5.93
 -15  -5   0    3.40    7.50
  15   5   0    0.41    4.28
 -15   6   0   -0.82    5.87
 -15  -6   0   10.78    5.69
 -15  -6   0    9.33    8.19
  15   6   0    8.09    4.80
 -15  -7   0   -5.12    7.16
 -15  -7   0    3.74    5.39
 -15   7   0   -0.68    6.18
  15   7   0    1.42    5.39
 -15  -8   0    9.11    5.26
 -15  -8   0    8.31    9.24
 -15   8   0   -3.51    6.96
 -15  -9   0    2.11    5.08
 -15   9   0   -4.76    7.27
 -15  -9   0   -4.00    7.55
 -15 -10   0   16.49   10.32
 -15  10   0   -0.93    7.64
 -15 -10   0    5.83    4.70
 -15 -11   0   -1.45    9.21
 -15  11   0   -9.57    6.98
 -15 -11   0   -2.61    5.69
 -15 -12   0   -4.81    9.80
 -15  12   0    1.84    8.66
 -15  13   0   -8.25    8.13
 -15 -13   0    9.62   10.37
 -15  14   0    0.53    8.93
 -15 -14   0  -18.69    9.40
 -15  15   0  -11.77    8.33
 -15 -15   0    6.57   11.63
 -15  16   0    9.39   10.25
 -15 -16   0    2.78   12.00
 -16   0   0   21.27    7.63
 -16  -1   0  105.04   11.87
 -16   1   0   74.45   11.27
 -16  -2   0  141.74   13.97
 -16  -2   0  129.23   13.18
 -16   2   0  116.85   13.56
 -16   3   0    6.17    6.55
 -16  -3   0   20.27    7.27
 -16  -3   0    7.53    7.07
 -16   4   0  216.77   18.20
 -16  -4   0  230.21   17.27
 -16  -4   0  199.23   18.54
 -16   5   0   15.56    7.61
 -16  -5   0    3.09    8.02
 -16  -5   0   11.21    6.31
 -16  -6   0  198.67   18.18
 -16   6   0  176.41   18.26
 -16  -6   0  207.32   15.95
 -16  -7   0   -3.63    5.17
 -16   7   0    6.67    7.60
 -16  -7   0   -2.87    8.18
 -16  -8   0   17.47    6.25
 -16  -8   0   34.17   11.37
 -16   8   0   17.76    8.50
  16   8   0   14.36    9.76
 -16   9   0  142.93   16.67
 -16  -9   0  159.53   18.22
 -16  -9   0  133.95   12.49
  16   9   0  139.79   15.31
 -16 -10   0   50.16    7.53
 -16 -10   0   65.53   13.02
 -16  10   0   59.97   12.00
 -16 -11   0  113.00   16.53
 -16  11   0  101.57   15.01
 -16 -12   0   59.40   13.96
 -16  12   0   58.29   12.52
 -16 -13   0  141.57   19.30
 -16  13   0  128.67   17.58
 -16 -14   0  -26.14   10.12
 -16  14   0    5.17    9.71
 -16  15   0   80.50   15.17
 -16 -15   0   85.36   16.76
 -17   0   0   -3.82    6.18
 -17   1   0   -8.79    6.03
 -17  -1   0   11.93    6.60
 -17  -2   0   12.12    6.97
 -17   2   0   -4.79    6.17
 -17  -3   0    2.34    6.40
 -17  -3   0    9.72    7.85
 -17   3   0    4.77    6.82
 -17  -4   0    5.63    6.68
 -17  -4   0   -1.70    7.76
 -17   4   0   -0.71    6.76
 -17  -5   0   -0.18    5.93
 -17  -5   0   16.85    8.75
 -17   5   0   -0.60    6.78
 -17  -6   0  -10.35    5.67
 -17  -6   0   -0.33    7.60
 -17   6   0    0.17    7.50
 -17   7   0   -4.07    7.62
 -17  -7   0    3.44    9.14
 -17  -7   0    1.37    5.94
 -17   8   0   -4.24    7.42
 -17  -8   0  -11.03    8.59
 -17  -8   0    1.52    5.51
 -17  -9   0   -5.27    8.40
 -17  -9   0    5.55    5.15
 -17   9   0    1.40    8.10
 -17 -10   0    0.10    9.41
 -17  10   0    0.87    8.10
 -17 -11   0   -2.05   10.92
 -17  11   0   -0.55    8.66
 -17 -12   0    0.78   11.47
 -17  12   0   -2.48    8.95
 -17  13   0    4.95    9.67
 -17 -13   0    4.92   11.38
 -17 -14   0    1.75   11.06
 -17  14   0   10.07    9.75
 -18   0   0  116.02   14.02
 -18   1   0  270.19   21.15
 -18  -1   0  276.10   21.13
 -18   2   0   -7.34    6.40
 -18  -2   0   -7.00    7.16
 -18   3   0  471.28   30.85
 -18  -3   0  408.77   30.17
 -18  -3   0  501.81   30.48
 -18  -4   0   13.48    8.91
 -18   4   0    7.79    7.58
 -18  -4   0   11.13    6.85
 -18   5   0  659.47   41.17
 -18  -5   0  671.27   39.14
 -18  -5   0  615.15   40.98
 -18   6   0   88.74   13.00
 -18  -6   0   61.62   12.37
 -18  -6   0   73.80   10.26
 -18  -7   0   91.09   14.59
 -18   7   0   68.26   12.54
 -18  -7   0   58.93    9.59
 -18  -8   0   82.14   10.38
 -18  -8   0   72.98   14.61
 -18   8   0   78.54   13.39
 -18   9   0   11.57    9.34
 -18  -9   0    5.65    6.28
 -18  -9   0   24.10   10.68
 -18 -10   0   -1.13    9.33
 -18  10   0    2.69    8.66
 -18  11   0   21.98   10.46
 -18 -11   0   21.69   12.51
 -18 -12   0   80.37   16.05
 -18  12   0  117.79   17.38
 -18 -13   0    6.32   11.44
 -18  13   0   -8.67    9.49
 -19   0   0  -11.82    6.03
 -19   1   0   12.86    7.61
 -19  -1   0   -4.14    7.32
 -19  -2   0  -19.12    7.12
 -19   2   0    6.26    8.10
 -19  -3   0   -1.46    7.16
 -19   3   0   11.64    8.17
 -19  -4   0    3.06    8.47
 -19   4   0   -9.96    6.70
 -19  -4   0   -3.32    6.31
 -19   5   0    9.07    7.66
 -19  -5   0   -5.19    7.05
 -19  -5   0   -7.58    7.87
 -19   6   0    8.39    8.12
 -19  -6   0  -11.96    7.84
 -19  -6   0  -18.13    6.06
 -19  -7   0   -5.31    6.15
 -19   7   0   -4.23    7.71
 -19  -7   0    9.43   10.40
 -19  -8   0    6.54   10.78
 -19   8   0   -9.95    7.53
 -19  -8   0    1.89    6.86
 -19   9   0    9.97    9.17
 -19  -9   0   -1.33    9.75
 -19  10   0    6.13    9.21
 -19 -10   0   -4.87    9.86
 -19 -11   0  -18.75    9.14
 -19  11   0  -10.63    9.19
 -20   0   0  498.68   33.01
 -20   1   0   12.57    8.22
 -20  -1   0   19.17    8.84
 -20   2   0  404.25   28.11
 -20  -2   0  374.07   27.37
 -20   3   0    1.26    7.52
 -20  -3   0    0.27    7.38
 -20  -4   0  148.39   15.42
 -20   4   0  144.78   16.89
 -20  -5   0   25.62   10.23
 -20   5   0   15.70    9.34
 -20  -5   0    8.39    7.42
 -20  -6   0   -0.87    8.54
 -20  -6   0   -1.70    6.64
 -20   6   0    4.35    8.55
 -20  -7   0   -5.18    6.43
 -20  -7   0   -2.64   10.28
 -20   7   0    6.75   10.06
 -20  -8   0   19.51   12.01
 -20   8   0    6.77    9.42
 -20   9   0   -1.01    9.68
 -20  -9   0   -4.37   10.02
 -20 -10   0   31.52   12.63
 -20  10   0   45.37   12.58
 -21   0   0   -2.95    7.88
 -21  -1   0   17.69    9.01
 -21   1   0  -14.52    6.25
 -21   2   0   -4.15    7.42
 -21  -2   0    0.75    7.96
 -21  -3   0   -2.71    6.63
 -21   3   0    3.80    7.86
 -21  -4   0    3.36    7.67
 -21   4   0   -3.62    7.80
 -21  -5   0   -5.94    6.78
 -21   5   0    4.05    8.56
 -21  -6   0    1.03    9.27
 -21  -6   0    3.70    7.41
 -21   6   0   -6.73    8.38
 -21  -7   0   -5.63   10.02
 -21  -7   0    4.75    8.73
 -21   7   0   -9.70    7.41
 -21   8   0   -8.48    7.92
 -21  -8   0   11.84   12.25
 -22   0   0  116.94   15.40
 -22  -1   0  307.31   25.47
 -22   1   0  341.80   26.67
 -22   2   0   37.47   10.36
 -22  -2   0   16.98    9.23
 -22  -3   0  407.86   29.96
 -22   3   0  472.97   32.91
 -22   4   0   11.38    9.11
 -22  -4   0    9.41    7.46
 -22  -5   0  150.51   15.52
 -22   5   0  126.83   17.38
   0 -21  -1    2.91   10.01
   0  20   1  131.96   18.08
   0 -20  -1  113.29   17.32
   0 -19  -1   10.18   10.14
   0  19   1    3.70    8.27
   0 -18  -1   12.70   10.71
   0  18   1   18.86    8.12
   0 -17  -1    9.56    9.30
   0  17   1   -0.65    6.20
   0 -17  -1   -3.52    4.07
   0 -16  -1   70.87    8.14
   0 -16  -1  102.88   14.11
   0  16   1  101.47   11.60
   0  15   1   -2.50    5.89
   0 -15  -1    6.39    4.46
   0 -15  -1   -3.73    7.89
   0 -14  -1  229.11   15.45
   0  14   1  230.25   17.27
   0 -14  -1  251.37   19.66
   0 -13  -1    4.98    6.94
   0  13   1   -1.92    5.21
   0 -13  -1   -1.47    4.00
   0  12   1 1099.67   59.81
   0 -12  -1 1106.18   58.65
   0 -12  -1 1062.73   61.44
   0  11   1   -1.50    4.39
   0 -11  -1   -1.52    5.47
   0 -11  -1    0.21    3.36
   0  10   1  191.41   13.13
   0 -10  -1  184.94   14.68
   0 -10  -1  177.97   12.01
   0  -9  -1   -0.70    2.95
   0   9   1   -3.58    3.24
   0  -9  -1   -2.40    4.42
   0   8   1  392.36   22.46
   0  -8  -1  346.60   21.80
   0  -8  -1  402.41   23.60
   0  -8  -1  405.66   21.97
   0  -7  -1    4.46    2.70
   0  -7  -1   -5.12    2.29
   0  -7  -1   -0.18    4.37
   0   7   1   -2.33    2.88
   0  -6  -1  451.44   27.48
   0  -6  -1  503.78   26.47
   0   6   1  515.50   26.97
   0  -6  -1  463.71   26.52
   0   5   1    2.85    2.63
   0  -5  -1    1.46    3.89
   0   5   1    1.35    2.69
   0   5   1    2.29    4.02
   0  -5  -1    0.41    2.36
   0  -5  -1   -6.40    2.16
   0  -4  -1    3.09    2.44
   0  -4  -1   -1.59    3.42
   0   4   1    1.76    3.79
   0  -4  -1    5.14    2.39
   0   4   1    4.66    2.66
   0   4   1    3.16    2.53
   0  -3  -1    5.46    3.27
   0  -3  -1   -1.87    2.20
   0   3   1   -0.76    2.11
   0   3   1   -0.73    1.98
   0  -3  -1   -0.44    0.41
   0  -3  -1    1.66    2.03
   0   3   1    2.18    3.16
   0   2   1 1144.53   57.15
   0  -2  -1 1089.92   57.16
   0   2   1 1070.62   57.16
   0  -1  -1    0.31    0.66
   0  -1  -1    0.00    0.11
   0   1   1   -0.95    0.65
   0   1   1   -0.46    0.24
   0  -1  -1    0.04    0.21
   0   0   1    0.00    0.10
   0   0  -1    0.07    0.07
   0   0  -1    0.08    0.36
   0   1  -1   -0.33    0.89
   0   1  -1    0.57    0.87
   0  -1   1   -0.11    0.13
   0  -1   1    0.03    0.19
   0   2  -1 1151.88   58.42
   0  -2   1 1186.58   58.36
   0   2  -1 1164.97   58.41
   0  -2   1  996.94   58.73
   0   2  -1 1092.31   58.86
   0   2  -1 1198.03   58.86
   0  -3   1    0.38    1.41
   0  -3   1   -0.55    1.40
   0   3  -1   -8.33    2.27
   0   3  -1    0.39    1.61
   0  -3   1   -3.96    2.40
   0   3  -1   -2.39    2.35
   0   3  -1   -0.85    1.54
   0  -4   1    1.70    1.81
   0   4  -1    2.56    2.28
   0   4  -1   -0.65    1.97
   0  -4   1    3.09    1.83
   0   4  -1    2.83    1.22
   0   4  -1    5.15    3.07
   0   4  -1   -0.85    2.89
   0  -4   1   -0.86    3.11
   0   5  -1    2.03    1.06
   0  -5   1    3.38    2.01
   0   5  -1   -3.93    3.13
   0   5  -1    1.46    2.48
   0  -5   1   -1.37    1.86
   0   5  -1    3.16    2.31
   0  -5   1   -0.84    3.69
   0   6  -1  493.01   26.78
   0  -6   1  507.80   26.35
   0  -6   1  472.36   27.60
   0  -6   1  480.42   26.27
   0  -7   1   -2.15    4.03
   0   7  -1    0.72    2.64
   0  -7   1    2.78    2.39
   0  -7   1   -2.48    2.16
   0   8  -1  416.02   22.62
   0  -8   1  407.49   21.88
   0  -8   1  332.46   23.55
   0  -8   1  410.15   21.87
   0  -9   1   -6.24    4.13
   0  -9   1    3.40    2.62
   0   9  -1   -2.07    3.06
   0  -9   1    3.71    2.45
   0 -10   1  185.61   14.64
   0  10  -1  178.13   13.11
   0 -10   1  202.45   12.11
   0 -10   1  196.93   12.02
   0  11  -1   -5.54    3.65
   0 -11   1   -2.23    5.27
   0 -11   1   -3.75    2.73
   0 -11   1   -2.08    2.34
   0  12  -1 1113.26   62.76
   0 -12   1 1121.47   61.31
   0 -12   1 1182.13   64.69
   0 -12   1 1212.19   61.48
   0 -13   1    1.34    3.24
   0 -13   1    3.73    6.69
   0  13  -1    3.30    5.06
   0 -14   1  286.47   20.32
   0 -14   1  231.97   14.93
   0  14  -1  226.13   17.51
   0  15  -1    0.17    5.77
   0 -15   1  -12.31    6.57
   0 -15   1   -2.39    3.26
   0 -16   1   80.45    7.02
   0  16  -1   70.86   10.26
   0 -16   1   82.49   12.76
   0 -17   1    5.74    9.23
   0  17  -1    5.56    5.99
   0 -18   1    6.37    8.64
   0  18  -1   11.37    7.16
   0 -19   1   -8.81    9.11
   0 -20   1  152.43   19.29
   0 -21   1   12.30   11.25
  -1 -21  -1    7.37   11.32
   1 -21  -1    8.34   11.16
  -1  20   1    0.28    7.86
  -1 -20  -1   -0.63    9.41
   1 -20  -1   14.65   11.18
  -1  19   1   -4.06    6.95
  -1 -19  -1   -5.42    8.70
   1  19   1    1.09    8.41
   1 -19  -1    1.75    9.74
  -1 -18  -1   15.94    9.84
  -1  18   1   -9.39    6.05
   1  18   1   -3.59    6.94
   1 -18  -1    9.51    9.64
  -1 -17  -1   28.99    5.30
  -1 -17  -1   27.32   10.27
  -1  17   1   30.61    8.50
   1 -17  -1   35.48   10.66
   1  17   1   27.66    8.27
   1 -17  -1   32.72    5.99
  -1 -16  -1    5.13    4.19
  -1 -16  -1   11.30    8.58
  -1  16   1   -9.57    5.54
   1 -16  -1    5.66    4.63
   1  16   1   -0.91    5.55
   1 -16  -1   -2.38    7.30
  -1 -15  -1   27.08    9.52
  -1  15   1   18.76    6.62
  -1 -15  -1   18.31    4.96
   1 -15  -1   17.50    8.49
   1  15   1   38.01    8.18
   1 -15  -1   20.18    5.60
  -1 -14  -1   18.96    5.01
  -1 -14  -1   35.39    9.44
  -1  14   1   34.08    7.14
   1 -14  -1   17.24    8.40
   1  14   1   24.27    6.63
   1 -14  -1   18.56    5.22
  -1 -13  -1  141.59   15.19
  -1 -13  -1  125.40   10.07
  -1  13   1  121.35   12.41
   1 -13  -1  129.44   14.10
   1  13   1  114.79   11.58
   1 -13  -1  132.61   10.54
  -1 -12  -1  100.09   13.11
  -1 -12  -1  140.44   10.44
  -1  12   1  140.17   12.53
   1 -12  -1  131.42   10.41
   1 -12  -1  135.83   13.81
   1  12   1  151.16   11.68
  -1  11   1  291.07   18.75
  -1 -11  -1  289.33   17.30
  -1 -11  -1  268.12   19.91
   1  11   1  283.93   18.17
   1 -11  -1  273.91   17.42
   1 -11  -1  279.33   19.69
  -1  10   1   71.59    7.84
  -1 -10  -1   76.08    7.09
  -1 -10  -1   79.38    9.83
   1  10   1   87.54    8.38
   1 -10  -1   75.11    7.26
   1 -10  -1   63.50    8.96
  -1  -9  -1   18.33    6.12
  -1  -9  -1   32.08    4.43
  -1   9   1   26.83    5.00
  -1  -9  -1   28.30    4.07
   1   9   1   29.56    4.92
   1  -9  -1   25.36    6.03
   1  -9  -1   30.96    4.66
  -1  -8  -1  186.95   11.87
  -1  -8  -1  184.07   11.71
  -1  -8  -1  185.28   13.84
  -1   8   1  191.12   12.65
   1   8   1  185.87   12.34
   1  -8  -1  178.32   12.07
   1  -8  -1  195.11   14.07
  -1  -7  -1  113.38   10.67
  -1  -7  -1  127.51    9.08
  -1  -7  -1  125.39    9.05
  -1   7   1  138.98    9.78
   1  -7  -1  136.35    9.39
   1  -7  -1  138.42    9.18
   1   7   1  130.03    9.64
   1  -7  -1  152.29   10.89
  -1   6   1   34.48    4.76
  -1  -6  -1   33.02    5.87
  -1  -6  -1   35.24    4.32
  -1  -6  -1   40.21    4.37
   1  -6  -1   38.05    5.91
   1   6   1   36.18    4.55
   1  -6  -1   37.43    4.50
   1   6   1   44.05    2.94
   1  -6  -1   41.97    4.69
  -1  -5  -1  549.75   28.77
  -1  -5  -1  513.88   27.77
  -1  -5  -1  530.18   28.77
  -1   5   1  544.91   29.11
  -1  -5  -1  586.17   29.85
   1   5   1  557.98   27.85
   1   5   1  534.31   28.76
   1  -5  -1  511.99   28.78
   1  -5  -1  508.99   27.53
   1   5   1  531.30   28.87
   1  -5  -1  520.87   29.52
   1  -5  -1  515.28   28.91
  -1  -4  -1  352.89   21.38
  -1   4   1  433.28   22.50
  -1  -4  -1  405.22   22.90
  -1  -4  -1  385.81   22.04
  -1  -4  -1  445.04   22.27
   1  -4  -1  430.17   22.41
   1   4   1  422.09   22.21
   1   4   1  391.01   21.47
   1  -4  -1  427.32   22.36
   1   4   1  434.60   22.29
   1  -4  -1  374.50   21.24
   1   4   1  406.81   23.05
   1  -4  -1  439.79   22.96
  -1  -3  -1   76.15    6.96
  -1  -3  -1   91.75    6.16
  -1  -3  -1   80.86    5.37
  -1   3   1   92.51    6.35
  -1  -3  -1   97.53    5.94
   1  -3  -1   93.72    6.26
   1   3   1   92.95    5.60
   1   3   1   89.92    7.20
   1   3   1   85.58    6.14
   1   3   1   86.51    6.01
  -1  -2  -1  117.40    8.02
  -1  -2  -1  137.24    7.61
  -1  -2  -1  131.83    7.53
  -1  -2  -1  115.31    7.35
  -1   2   1  136.86    7.80
   1  -2  -1  133.44    7.62
   1   2   1  141.45    8.09
   1   2   1  135.56    7.61
   1   2   1  131.48    7.63
   1   2   1  128.41    7.49
  -1  -1  -1    3.62    1.23
  -1   1   1   -0.29    0.58
  -1  -1  -1   -0.07    0.48
  -1  -1  -1    0.11    0.49
  -1  -1  -1   -0.17    0.67
   1   1   1    3.58    1.53
   1   1   1    0.59    1.19
   1   1   1    0.18    0.58
   1  -1  -1    3.31    1.34
   1   1   1    2.97    1.25
  -1   0  -1   -0.24    0.80
  -1   0  -1   -0.29    0.18
  -1   0   1   -0.01    0.22
  -1   0  -1    0.16    0.24
  -1   0  -1    0.61    0.33
  -1   0   1    0.01    0.12
   1   0  -1   -0.33    0.93
   1   0   1    0.64    0.46
   1   0  -1    2.13    0.76
   1   0   1    0.51    0.84
   1   0   1    1.20    1.16
   1   0   1    0.48    0.32
  -1  -1   1   -0.16    0.65
  -1   1  -1   -0.81    0.60
  -1   1  -1    0.36    0.62
  -1   1  -1    0.38    0.63
  -1   1  -1    1.53    1.30
   1  -1   1    1.76    1.24
   1   1  -1    2.07    1.52
   1   1  -1    2.21    0.49
   1  -1   1    0.75    0.70
   1   1  -1    1.44    0.55
   1  -1   1    2.21    0.95
   1   1  -1    2.58    1.06
  -1   2  -1  130.84    7.37
  -1   2  -1  139.54    7.30
  -1  -2   1  141.52    6.89
  -1   2  -1  111.98    7.38
  -1  -2   1  128.06    7.81
  -1   2  -1  125.43    7.75
   1   2  -1  122.38    6.99
   1  -2   1  114.93    7.33
   1  -2   1  140.81    7.77
   1   2  -1  121.65    7.93
   1  -2   1  117.46    7.29
   1  -2   1  131.36    7.24
   1   2  -1  131.76    7.00
  -1   3  -1   88.83    5.83
  -1  -3   1   81.63    6.61
  -1  -3   1   89.20    5.09
  -1  -3   1   77.66    5.10
  -1   3  -1   75.96    5.24
  -1   3  -1   81.55    6.21
  -1   3  -1   89.12    6.39
   1   3  -1  101.60    5.36
   1   3  -1   91.31    5.44
   1  -3   1   80.50    5.25
   1  -3   1   81.47    6.43
   1  -3   1   95.41    5.49
   1   3  -1   84.08    6.65
   1  -3   1   79.48    6.18
  -1   4  -1  442.91   22.79
  -1   4  -1  407.68   22.13
  -1   4  -1  407.60   22.55
  -1  -4   1  422.92   21.71
  -1  -4   1  410.11   21.65
  -1   4  -1  391.57   21.46
  -1  -4   1  390.75   22.89
   1   4  -1  422.46   21.86
   1  -4   1  399.25   22.48
   1   4  -1  400.42   21.91
   1  -4   1  383.42   21.92
   1  -4   1  425.71   21.95
   1  -4   1  363.75   21.41
   1   4  -1  442.27   23.01
   1   4  -1  437.04   21.64
  -1  -5   1  502.57   28.03
  -1  -5   1  495.61   27.98
  -1  -5   1  461.29   29.21
  -1   5  -1  570.80   29.10
  -1   5  -1  518.86   27.56
  -1   5  -1  540.96   28.59
   1   5  -1  565.87   28.31
   1   5  -1  559.96   27.77
   1   5  -1  515.03   28.35
   1   5  -1  536.38   29.53
   1  -5   1  543.91   28.29
   1  -5   1  537.29   28.33
   1  -5   1  530.33   29.15
  -1  -6   1   43.45    3.97
  -1   6  -1   43.43    2.73
  -1   6  -1   41.03    4.64
  -1  -6   1   44.32    3.93
  -1  -6   1   39.09    6.00
   1   6  -1   31.80    4.00
   1  -6   1   35.88    4.07
   1  -6   1   39.01    5.71
   1  -6   1   42.50    4.27
   1   6  -1   45.34    3.18
  -1  -7   1  134.55    8.35
  -1  -7   1  141.03   10.80
  -1  -7   1  121.32    8.36
  -1   7  -1  145.88    9.43
   1  -7   1  131.28   10.24
   1  -7   1  129.38    8.72
   1  -7   1  140.84    8.76
   1   7  -1  137.32    8.99
   1   7  -1  128.56    7.37
  -1  -8   1  189.22   13.54
  -1   8  -1  196.76   12.16
  -1  -8   1  173.67   11.04
  -1  -8   1  185.11   11.05
   1  -8   1  200.70   11.45
   1   8  -1  182.90   11.97
   1  -8   1  169.87   12.93
   1  -8   1  173.83   11.29
  -1   9  -1   27.15    4.68
  -1  -9   1   39.37    6.70
  -1  -9   1   26.91    3.68
  -1  -9   1   25.79    3.65
   1  -9   1   21.36    3.93
   1  -9   1   29.76    6.27
   1   9  -1   29.25    4.55
   1  -9   1   29.93    3.94
  -1 -10   1   69.62    9.41
  -1  10  -1   74.15    7.61
  -1 -10   1   81.29    6.46
  -1 -10   1   69.56    6.20
   1 -10   1   78.27    6.45
   1 -10   1   85.51    9.55
   1 -10   1   72.48    6.62
   1  10  -1   87.06    8.12
  -1 -11   1  292.18   16.59
  -1 -11   1  284.89   16.48
  -1 -11   1  274.53   19.86
  -1  11  -1  308.51   18.34
   1 -11   1  279.64   16.95
   1  11  -1  282.38   17.87
   1 -11   1  269.44   16.76
   1 -11   1  275.32   19.52
  -1  12  -1  117.54   11.33
  -1 -12   1  132.32   13.99
  -1 -12   1  123.96    9.06
  -1 -12   1  135.55    9.43
   1 -12   1  143.02    9.99
   1 -12   1  141.79   14.04
   1  12  -1  147.51   11.56
   1 -12   1  130.82    9.60
  -1 -13   1  151.11   14.82
  -1  13  -1  112.21   11.46
  -1 -13   1  116.82    9.10
   1 -13   1  141.45   14.09
   1  13  -1  131.28   11.92
   1 -13   1  132.44    9.76
  -1 -14   1   27.73    9.39
  -1  14  -1   28.97    7.28
  -1 -14   1   26.32    4.22
   1 -14   1   18.47    7.77
   1 -14   1   25.62    4.75
   1  14  -1   28.48    6.39
  -1 -15   1   29.48   10.10
  -1 -15   1   40.49    4.63
  -1  15  -1   20.82    6.91
   1 -15   1   22.86    4.77
   1  15  -1   25.90    6.73
   1 -15   1   42.90   10.19
  -1 -16   1    5.00    9.02
  -1  16  -1   -0.36    6.28
   1  16  -1    7.15    6.39
   1 -16   1   -3.40    3.28
   1 -16   1    1.04    7.60
  -1 -17   1   36.02   11.30
  -1  17  -1   54.42    9.67
   1  17  -1   38.82    9.24
   1 -17   1   60.12   11.62
  -1 -18   1    3.73    8.80
  -1  18  -1   -8.16    5.82
   1 -18   1   -4.28    8.69
   1  18  -1    1.02    7.50
  -1  19  -1   -7.39    8.63
  -1 -19   1    1.86    8.82
   1 -19   1   -4.39    7.90
  -1 -20   1    9.08   10.36
   1 -20   1   17.26   10.35
  -1 -21   1   28.32   12.00
   1 -21   1   16.87   11.30
  -2 -21  -1   39.65   13.70
   2 -21  -1   26.44   11.46
  -2 -20  -1   61.60   13.80
  -2  20   1   43.65   10.84
   2 -20  -1   69.34   13.23
  -2 -19  -1    6.79    9.98
  -2  19   1   24.19    8.79
   2 -19  -1   16.60    9.47
   2  19   1   23.09    8.81
  -2 -18  -1   33.51   11.15
  -2  18   1   46.62    9.93
   2 -18  -1   31.03    6.32
   2  18   1   25.29    8.37
   2 -18  -1   17.08    9.71
  -2  17   1   10.30    7.66
  -2 -17  -1   34.63   11.39
   2 -17  -1    7.24    5.08
   2  17   1   -4.10    7.01
   2 -17  -1    6.68    8.75
  -2 -16  -1   77.31   13.40
  -2 -16  -1   80.44    8.09
  -2  16   1  102.66   12.46
   2 -16  -1   94.38    9.43
   2 -16  -1   81.85   13.33
   2  16   1   94.99   11.89
  -2 -15  -1   38.33    5.68
  -2  15   1   32.47    8.13
  -2 -15  -1   27.09    9.80
   2  15   1   43.84    8.78
   2 -15  -1   26.09    6.06
   2 -15  -1   37.74   10.31
  -2 -14  -1   67.49   11.70
  -2  14   1   52.21    8.63
  -2 -14  -1   55.69    6.73
   2 -14  -1   66.48   10.70
   2  14   1   63.85    9.16
   2 -14  -1   62.93    7.72
  -2 -13  -1  240.15   15.71
  -2 -13  -1  250.57   19.87
  -2  13   1  237.29   17.55
   2 -13  -1  240.16   18.91
   2  13   1  247.39   17.22
   2 -13  -1  255.30   16.38
  -2  12   1  102.07   10.99
  -2 -12  -1  129.25   14.09
  -2 -12  -1  122.43    9.83
   2 -12  -1  145.31   14.11
   2  12   1  134.85   11.84
   2 -12  -1  132.10   10.49
  -2 -11  -1  339.46   19.49
  -2 -11  -1  303.30   22.29
  -2  11   1  335.00   20.86
   2 -11  -1  304.87   19.84
   2 -11  -1  361.78   22.19
   2  11   1  324.71   20.63
  -2 -10  -1   47.47    5.45
  -2 -10  -1   48.70    8.37
  -2  10   1   54.86    6.79
   2 -10  -1   53.44    6.29
   2 -10  -1   41.10    7.38
   2  10   1   43.29    6.39
  -2  -9  -1  558.66   33.14
  -2  -9  -1  496.63   30.75
  -2   9   1  569.04   32.02
  -2  -9  -1  569.41   30.88
   2   9   1  590.34   29.23
   2  -9  -1  528.19   32.33
   2   9   1  584.98   31.56
   2  -9  -1  568.71   31.23
  -2   8   1   69.78    7.25
  -2  -8  -1   79.60    6.32
  -2  -8  -1   60.45    6.18
  -2  -8  -1   68.73    8.70
   2   8   1   79.32    5.01
   2   8   1   69.32    6.90
   2  -8  -1   85.62    8.62
   2  -8  -1   73.47    6.87
  -2  -7  -1  544.82   31.95
  -2  -7  -1  556.31   33.62
  -2  -7  -1  579.04   32.08
  -2   7   1  600.47   32.85
   2  -7  -1  598.26   30.71
   2  -7  -1  625.84   33.52
   2   7   1  604.53   32.47
   2   7   1  614.72   31.22
   2  -7  -1  586.80   32.37
  -2  -6  -1  321.04   17.59
  -2  -6  -1  298.99   16.74
  -2   6   1  341.98   18.38
  -2  -6  -1  307.47   17.49
  -2  -6  -1  313.56   19.13
   2  -6  -1  285.61   16.37
   2  -6  -1  321.61   17.81
   2  -6  -1  316.65   17.85
   2   6   1  287.82   16.78
   2   6   1  301.37   17.69
   2  -6  -1  324.66   18.99
  -2  -5  -1  955.37   52.90
  -2  -5  -1 1003.59   52.98
  -2  -5  -1 1010.20   54.10
  -2  -5  -1 1041.49   52.59
  -2   5   1 1029.78   53.56
   2  -5  -1 1006.54   53.69
   2  -5  -1 1038.97   53.35
   2   5   1 1015.20   53.16
   2  -5  -1 1037.36   52.33
   2   5   1  939.81   52.52
  -2  -4  -1  439.38   25.81
  -2  -4  -1  456.59   24.58
  -2  -4  -1  479.20   24.89
  -2   4   1  463.06   25.35
  -2  -4  -1  474.77   24.85
   2   4   1  402.67   25.60
   2   4   1  448.26   24.61
   2   4   1  464.24   24.95
   2   4   1  461.38   24.96
   2  -4  -1  446.52   25.09
   2  -4  -1  509.88   24.45
  -2   3   1 1366.76   70.67
  -2  -3  -1 1363.98   70.35
  -2  -3  -1 1340.33   71.02
  -2  -3  -1 1394.46   70.38
  -2  -3  -1 1408.23   70.34
   2   3   1 1251.41   70.34
   2   3   1 1439.59   70.36
   2   3   1 1315.95   70.39
   2  -3  -1 1230.00   70.12
   2  -3  -1 1340.38   70.57
   2   3   1 1448.53   71.14
  -2   2   1  882.59   43.88
  -2  -2  -1  852.87   43.94
  -2   2   1  830.75   44.15
  -2  -2  -1  824.11   43.94
  -2  -2  -1  868.97   44.38
  -2  -2  -1  784.86   43.98
   2  -2  -1  822.67   43.90
   2   2   1  842.55   43.97
   2   2   1  844.12   44.32
   2  -2  -1  890.45   44.15
   2   2   1  801.26   43.98
   2   2   1  851.98   43.98
  -2   1   1  101.51    5.65
  -2  -1  -1  105.97    6.32
  -2   1   1   82.05    5.92
   2  -1  -1  106.63    6.34
   2  -1  -1  113.53    6.53
   2   1   1  104.99    6.33
   2   1   1   98.12    6.35
   2   1   1  106.99    6.64
  -2   0  -1   -2.64    1.21
  -2   0   1    0.77    0.94
  -2   0  -1    0.26    1.13
  -2   0  -1   -0.82    1.07
  -2   0  -1   -0.74    1.37
  -2   0   1    0.32    1.40
   2   0  -1    0.65    1.69
   2   0   1    0.83    1.18
   2   0   1   -0.18    1.26
   2   0  -1   -0.27    1.35
   2   0   1   -1.45    1.58
   2   0  -1   -0.80    1.43
   2   0   1    3.55    1.99
  -2   1  -1  103.96    6.54
  -2   1  -1  102.14    6.30
  -2  -1   1  100.52    5.89
  -2   1  -1  105.71    6.38
  -2  -1   1   91.57    6.46
   2  -1   1  101.16    6.65
   2   1  -1  101.14    6.71
   2   1  -1  108.91    6.71
   2  -1   1  108.06    6.31
   2   1  -1  104.67    6.03
   2  -1   1  111.81    6.19
  -2  -2   1  865.03   43.43
  -2   2  -1  845.52   43.88
  -2  -2   1  886.42   44.31
  -2   2  -1  797.73   43.85
  -2  -2   1  866.63   43.42
  -2   2  -1  855.84   43.84
   2  -2   1  868.76   43.93
   2  -2   1  877.93   43.85
   2  -2   1  825.75   43.87
   2   2  -1  851.12   43.52
   2   2  -1  746.10   43.82
   2   2  -1  828.67   44.23
   2   2  -1  784.77   43.49
  -2   3  -1 1232.95   67.62
  -2  -3   1 1279.85   68.02
  -2   3  -1 1202.58   67.23
  -2  -3   1 1337.98   67.01
  -2  -3   1 1183.74   66.94
  -2   3  -1 1287.48   67.48
   2   3  -1 1378.24   67.15
   2  -3   1 1405.91   67.80
   2   3  -1 1191.03   67.92
   2  -3   1 1388.90   67.47
   2  -3   1 1175.90   67.21
   2   3  -1 1336.94   67.38
   2  -3   1 1333.42   67.40
   2   3  -1 1415.61   67.17
  -2   4  -1  518.09   25.15
  -2   4  -1  469.14   25.61
  -2   4  -1  451.96   25.86
  -2  -4   1  413.85   24.86
  -2  -4   1  496.15   24.97
  -2  -4   1  516.83   26.55
   2   4  -1  454.22   25.08
   2  -4   1  484.09   25.40
   2  -4   1  459.95   25.60
   2   4  -1  466.28   25.13
   2   4  -1  470.75   26.32
   2   4  -1  454.02   25.14
   2  -4   1  489.37   25.13
   2  -4   1  467.62   26.00
  -2   5  -1 1119.41   52.54
  -2  -5   1 1014.38   52.61
  -2   5  -1 1006.94   53.29
  -2  -5   1  920.25   52.48
  -2  -5   1 1119.28   54.33
   2   5  -1 1015.68   52.83
   2  -5   1 1042.48   53.51
   2   5  -1  990.03   52.85
   2   5  -1  952.46   52.61
   2  -5   1 1014.82   53.05
   2  -5   1  925.71   52.42
  -2  -6   1  288.64   17.02
  -2   6  -1  327.46   18.05
  -2  -6   1  336.60   19.34
  -2   6  -1  329.50   16.74
  -2  -6   1  266.26   16.93
   2  -6   1  297.01   17.62
   2  -6   1  327.18   16.72
   2  -6   1  326.38   17.57
   2   6  -1  326.28   17.61
   2   6  -1  289.67   16.88
   2  -6   1  318.04   18.55
  -2  -7   1  617.77   32.79
  -2   7  -1  628.77   33.83
  -2  -7   1  590.44   34.85
  -2  -7   1  587.17   32.79
  -2   7  -1  591.34   32.13
   2  -7   1  605.98   34.27
   2   7  -1  652.54   32.53
   2   7  -1  611.87   33.35
   2  -7   1  611.72   33.33
   2  -7   1  666.38   33.43
   2  -7   1  612.90   32.16
  -2  -8   1   77.67    5.72
  -2  -8   1   80.96    8.90
  -2   8  -1   61.87    6.79
  -2  -8   1   72.54    5.55
   2  -8   1   72.96    5.98
   2  -8   1   79.33    6.56
   2  -8   1   79.76    8.09
   2   8  -1   64.24    4.86
   2   8  -1   68.97    6.44
  -2  -9   1  555.87   30.15
  -2  -9   1  555.72   32.99
  -2  -9   1  538.63   30.10
  -2   9  -1  553.04   31.60
   2  -9   1  554.26   32.13
   2  -9   1  567.14   30.73
   2   9  -1  550.99   29.32
   2   9  -1  560.94   31.03
   2  -9   1  597.26   30.87
  -2  10  -1   47.41    6.29
  -2 -10   1   50.07    4.72
  -2 -10   1   37.69    7.75
  -2 -10   1   50.59    4.80
   2 -10   1   46.23    7.62
   2 -10   1   51.75    5.57
   2  10  -1   39.03    5.86
  -2 -11   1  332.66   18.10
  -2 -11   1  301.66   17.96
  -2  11  -1  349.76   20.15
  -2 -11   1  283.29   21.51
   2 -11   1  306.72   18.65
   2 -11   1  340.40   21.55
   2  11  -1  295.94   19.21
  -2 -12   1  122.93    8.70
  -2 -12   1  132.40   14.00
  -2  12  -1  116.56   11.33
  -2 -12   1  136.26    9.02
   2 -12   1  136.69   10.12
   2  12  -1  116.85   10.42
   2 -12   1  150.06   12.92
  -2 -13   1  219.56   19.50
  -2 -13   1  257.60   15.11
  -2  13  -1  238.38   17.55
   2 -13   1  265.74   19.21
   2 -13   1  287.18   16.35
   2  13  -1  241.55   17.04
  -2  14  -1   45.77    7.90
  -2 -14   1   49.14   10.44
  -2 -14   1   52.52    5.24
   2  14  -1   58.56    8.09
   2 -14   1   53.94    6.55
   2 -14   1   60.92   10.47
  -2  15  -1   41.07    7.95
  -2 -15   1   35.13   10.13
  -2 -15   1   31.57    4.17
   2  15  -1   30.69    7.89
   2 -15   1   33.18    5.61
   2 -15   1   36.89    9.90
  -2 -16   1   91.21   14.10
  -2  16  -1   88.41   12.03
   2 -16   1   84.64    8.06
   2 -16   1   92.34   13.08
   2  16  -1   95.41   11.07
  -2  17  -1    7.11    6.72
  -2 -17   1    6.25    9.10
   2 -17   1   28.28    9.40
   2  17  -1   10.05    7.05
  -2  18  -1   35.97    9.57
  -2 -18   1    6.87    9.52
   2 -18   1   45.20   11.26
   2  18  -1   27.45    9.53
  -2  19  -1   20.62    9.14
  -2 -19   1    3.61    9.35
   2 -19   1   -1.65    9.47
  -2 -20   1   38.21   13.23
   2 -20   1   31.51   11.78
  -2 -21   1   32.94   11.74
   2 -21   1   36.71   12.07
  -3 -21  -1    2.00    9.94
  -3  21   1    9.33   13.47
   3 -21  -1    6.53    9.02
  -3  20   1   11.44    9.25
  -3 -20  -1   -0.30    9.54
   3 -20  -1   20.98   10.90
  -3 -19  -1   14.59   11.34
  -3  19   1    2.94    7.85
   3 -19  -1    8.50    9.87
   3  19   1   -6.75    8.70
  -3  18   1   10.46    7.69
  -3 -18  -1   -1.13    8.71
   3 -18  -1   -2.77    5.18
   3 -18  -1    5.77    8.26
   3  18   1  -10.95    7.16
  -3  17   1   46.88   10.21
  -3 -17  -1   45.92   12.34
   3  17   1   60.28   10.47
   3 -17  -1   59.31    8.13
   3 -17  -1   43.96   10.82
  -3  16   1    8.84    7.03
  -3 -16  -1   17.90    4.53
  -3 -16  -1   20.60    9.94
   3  16   1    5.13    7.02
   3 -16  -1    9.94    8.35
   3 -16  -1   14.77    5.65
  -3 -15  -1    8.34    8.73
  -3 -15  -1   -0.32    3.71
  -3  15   1   -1.89    5.91
   3 -15  -1    4.09    7.17
   3 -15  -1    1.03    4.73
   3  15   1    8.12    6.01
  -3  14   1   76.02   10.68
  -3 -14  -1   79.36    8.00
  -3 -14  -1  108.81   13.95
   3  14   1   87.33   10.78
   3 -14  -1   98.22   12.54
   3 -14  -1   90.16    9.28
  -3 -13  -1   51.57    6.17
  -3  13   1   44.11    7.76
  -3 -13  -1   30.89    9.28
   3 -13  -1   36.31    8.50
   3 -13  -1   42.45    6.71
   3  13   1   50.64    7.97
  -3  12   1   34.72    7.40
  -3 -12  -1   43.39    9.21
  -3 -12  -1   37.42    5.51
   3 -12  -1   45.66    6.16
   3  12   1   33.72    6.75
   3 -12  -1   36.98    7.76
  -3 -11  -1   68.54    6.58
  -3 -11  -1   55.12    9.67
  -3  11   1   54.54    7.74
   3  11   1   59.15    7.30
   3 -11  -1   43.94    8.18
   3  11   1   64.62    3.95
   3 -11  -1   64.48    7.43
  -3  10   1  233.84   15.53
  -3 -10  -1  208.58   13.93
  -3 -10  -1  256.86   17.04
  -3 -10  -1  259.29   14.25
   3  10   1  208.45   12.50
   3 -10  -1  221.31   14.87
   3  10   1  228.25   14.86
   3 -10  -1  198.01   15.71
  -3  -9  -1   16.77    6.42
  -3  -9  -1   41.55    4.91
  -3   9   1   29.29    5.41
  -3  -9  -1   34.81    4.63
   3   9   1   34.21    3.56
   3  -9  -1   31.24    2.35
   3  -9  -1   21.88    5.86
   3  -9  -1   34.57    5.35
   3   9   1   32.51    5.05
  -3  -8  -1  557.33   29.41
  -3  -8  -1  562.69   29.44
  -3  -8  -1  548.98   31.55
  -3   8   1  595.31   30.67
   3   8   1  589.07   30.11
   3  -8  -1  504.38   29.74
   3   8   1  446.73   28.52
   3  -8  -1  515.97   30.55
   3  -8  -1  529.45   28.13
  -3  -7  -1  343.42   18.14
  -3  -7  -1  295.73   17.44
  -3  -7  -1  332.95   20.17
  -3  -7  -1  258.50   17.64
  -3   7   1  336.51   19.12
   3  -7  -1  339.29   17.13
   3   7   1  316.03   17.52
   3   7   1  299.75   18.24
   3  -7  -1  303.94   19.17
  -3   6   1  297.91   18.12
  -3  -6  -1  304.00   17.01
  -3  -6  -1  304.75   17.30
  -3  -6  -1  305.53   19.01
  -3  -6  -1  292.82   17.29
   3  -6  -1  301.40   16.68
   3   6   1  312.74   17.72
   3  -6  -1  332.18   18.74
   3   6   1  282.59   17.03
  -3  -5  -1  139.57   10.90
  -3  -5  -1  132.16    9.27
  -3   5   1  133.94    9.64
  -3  -5  -1  156.92    9.51
  -3  -5  -1  143.60    9.12
  -3   5   1  164.83    9.90
   3   5   1  155.07    9.34
   3  -5  -1  145.63    9.79
   3   5   1  146.55    9.55
   3  -5  -1  146.40    8.92
  -3   4   1  597.31   33.80
  -3  -4  -1  626.00   34.34
  -3  -4  -1  615.38   33.37
  -3  -4  -1  613.34   33.34
  -3   4   1  616.21   33.50
  -3  -4  -1  664.44   33.37
   3   4   1  690.10   35.39
   3   4   1  617.86   33.39
   3   4   1  636.02   33.47
   3  -4  -1  665.03   33.69
   3  -4  -1  543.58   33.05
   3   4   1  633.64   33.38
  -3   3   1  345.26   18.24
  -3  -3  -1  315.81   17.68
  -3   3   1  324.68   17.84
  -3  -3  -1  338.14   18.61
  -3  -3  -1  285.28   17.79
  -3   3   1  332.06   17.65
  -3  -3  -1  362.90   17.93
   3   3   1  311.72   18.47
   3   3   1  315.93   17.85
   3   3   1  323.94   17.87
   3  -3  -1  318.36   17.96
   3   3   1  288.35   17.86
   3  -3  -1  306.12   17.71
  -3  -2  -1  463.45   26.78
  -3  -2  -1  445.95   26.83
  -3  -2  -1  502.79   26.48
  -3   2   1  497.41   26.74
  -3   2   1  503.62   26.18
  -3   2   1  516.12   26.81
  -3  -2  -1  502.95   26.60
   3  -2  -1  512.30   26.76
   3   2   1  528.69   26.64
   3   2   1  501.77   26.95
   3   2   1  456.66   26.73
   3  -2  -1  523.38   26.83
  -3   1   1  388.74   20.76
  -3  -1  -1  390.69   20.47
  -3  -1  -1  373.22   20.81
  -3  -1  -1  350.19   20.43
  -3   1   1  373.86   20.51
  -3   1   1  384.13   19.73
   3   1   1  380.51   20.49
   3  -1  -1  369.04   20.70
   3  -1  -1  364.30   19.72
   3   1   1  396.48   20.51
   3  -1  -1  383.83   20.46
   3   1   1  376.54   20.81
  -3   0   1   -1.42    1.97
  -3   0   1    2.01    2.25
  -3   0  -1    0.42    1.82
  -3   0  -1    1.72    2.18
  -3   0   1    0.63    2.50
  -3   0  -1    2.95    2.77
  -3   0  -1    0.47    1.78
   3   0   1    3.82    2.33
   3   0  -1    0.39    1.93
   3   0   1   -1.02    1.76
   3   0   1    1.35    2.91
   3   0  -1   -2.23    1.95
   3   0  -1   -1.26    0.88
   3   0  -1   -2.22    2.33
   3   0   1    0.87    1.85
  -3   1  -1  362.57   20.66
  -3  -1   1  363.31   20.02
  -3  -1   1  362.43   20.57
  -3   1  -1  369.65   20.41
  -3  -1   1  368.49   20.67
  -3   1  -1  387.07   20.14
   3  -1   1  410.61   20.21
   3   1  -1  361.18   20.62
   3  -1   1  374.50   20.36
   3  -1   1  375.69   19.77
   3  -1   1  386.31   20.68
   3   1  -1  386.14   20.12
   3   1  -1  363.96   20.56
  -3   2  -1  549.64   27.51
  -3  -2   1  519.31   27.77
  -3  -2   1  521.60   27.06
  -3  -2   1  517.23   28.05
  -3  -2   1  513.61   27.13
  -3   2  -1  531.58   27.72
  -3   2  -1  506.52   27.58
   3   2  -1  525.64   27.75
   3   2  -1  505.23   27.96
   3   2  -1  518.78   27.22
   3  -2   1  503.37   27.51
   3  -2   1  495.62   27.43
   3  -2   1  472.12   27.58
  -3   3  -1  316.84   18.16
  -3  -3   1  310.83   18.80
  -3   3  -1  323.67   18.01
  -3   3  -1  309.40   18.14
  -3  -3   1  334.69   17.52
  -3  -3   1  327.02   17.47
   3   3  -1  311.82   18.08
   3   3  -1  339.47   17.70
   3   3  -1  316.48   18.73
   3  -3   1  380.43   18.28
   3   3  -1  328.27   17.71
   3  -3   1  319.81   18.02
   3  -3   1  294.06   18.07
  -3  -4   1  633.95   34.93
  -3  -4   1  688.40   33.49
  -3  -4   1  666.24   33.49
  -3   4  -1  692.79   34.37
  -3   4  -1  548.59   33.70
  -3   4  -1  651.11   34.23
   3   4  -1  607.57   33.92
   3  -4   1  643.97   33.96
   3   4  -1  665.81   33.72
   3  -4   1  666.87   34.44
   3   4  -1  629.51   33.67
   3  -4   1  655.71   34.03
   3  -4   1  530.84   33.70
  -3   5  -1  156.81    8.89
  -3  -5   1  124.31   10.49
  -3  -5   1  154.08    8.51
  -3  -5   1  135.56    8.37
  -3   5  -1  138.21    9.47
   3   5  -1  142.08    8.83
   3  -5   1  137.45    8.76
   3  -5   1  128.97    9.43
   3  -5   1  142.47    9.06
   3   5  -1  147.27    8.91
   3  -5   1  135.46    9.81
   3   5  -1  125.31    8.71
  -3  -6   1  300.44   19.56
  -3  -6   1  327.41   17.48
  -3   6  -1  302.59   18.47
  -3  -6   1  351.10   17.55
  -3   6  -1  313.89   17.49
   3  -6   1  305.27   18.61
   3  -6   1  329.96   18.13
   3   6  -1  302.32   17.86
   3  -6   1  317.14   17.53
   3   6  -1  306.53   17.69
  -3   7  -1  305.36   18.65
  -3  -7   1  317.69   19.98
  -3   7  -1  299.75   17.24
  -3  -7   1  311.35   17.48
  -3  -7   1  322.80   17.54
   3   7  -1  342.65   17.67
   3  -7   1  308.74   18.12
   3  -7   1  331.00   19.05
   3  -7   1  289.09   17.22
   3   7  -1  331.59   18.20
  -3  -8   1  578.63   31.90
  -3  -8   1  581.10   29.11
  -3  -8   1  488.51   28.92
  -3   8  -1  587.22   30.59
   3  -8   1  540.43   29.84
   3  -8   1  497.67   30.52
   3  -8   1  523.72   28.52
   3   8  -1  515.92   28.91
   3   8  -1  573.51   29.88
  -3  -9   1   36.78    4.06
  -3   9  -1   30.67    5.42
  -3  -9   1   31.37    7.07
  -3  -9   1   37.58    3.97
   3  -9   1   31.62    4.67
   3   9  -1   33.72    4.76
   3   9  -1   35.09    3.70
   3  -9   1   41.66    6.29
  -3  10  -1  241.66   15.26
  -3 -10   1  220.04   12.97
  -3 -10   1  191.12   16.34
  -3 -10   1  242.08   13.18
   3  10  -1  215.06   14.15
   3 -10   1  217.84   14.06
   3  10  -1  216.79   12.53
   3 -10   1  200.52   15.51
  -3  11  -1   50.38    7.16
  -3 -11   1   65.74    5.60
  -3 -11   1   75.56    5.58
  -3 -11   1   80.24   10.54
   3 -11   1   50.34    8.18
   3  11  -1   57.08    4.44
   3 -11   1   56.37    6.65
   3  11  -1   69.13    7.56
  -3 -12   1   37.16    4.40
  -3 -12   1   38.99    4.31
  -3  12  -1   40.31    7.07
  -3 -12   1   29.84    8.45
   3  12  -1   31.93    6.13
   3 -12   1   36.81    5.54
   3 -12   1   26.73    7.12
  -3 -13   1   47.25   10.32
  -3 -13   1   55.20    5.15
  -3  13  -1   48.96    7.89
   3 -13   1   43.28    8.97
   3 -13   1   44.75    6.45
   3  13  -1   59.50    7.73
  -3  14  -1   96.01   10.89
  -3 -14   1   97.90    7.05
  -3 -14   1   79.93   12.87
   3 -14   1   82.25    8.54
   3 -14   1   88.22   11.91
   3  14  -1  101.26   10.61
  -3  15  -1   10.22    6.21
  -3 -15   1    4.25    2.78
  -3 -15   1    9.86    8.59
   3 -15   1    5.05    7.63
   3 -15   1    3.44    4.29
   3  15  -1    5.61    6.12
  -3  16  -1   11.80    6.89
  -3 -16   1    3.14    9.35
   3 -16   1   20.17    8.88
   3 -16   1   20.10    4.76
   3  16  -1    3.44    6.78
  -3  17  -1   56.27   10.05
  -3 -17   1   82.95   13.78
   3 -17   1   70.74   11.99
   3 -17   1   52.98    6.71
   3  17  -1   43.24    9.83
  -3  18  -1    5.93    7.72
  -3 -18   1   15.03   10.21
   3 -18   1   -5.61    7.29
  -3 -19   1   -2.24    9.60
  -3  19  -1   -1.81    8.11
   3 -19   1    9.16    8.43
  -3 -20   1    1.96    9.73
   3 -20   1    8.44    9.01
  -3 -21   1  -15.86   10.19
   3 -21   1   12.55    9.98
  -4 -20  -1   15.39   11.01
  -4  20   1   12.62    9.08
   4 -20  -1   -3.18    9.40
  -4  19   1    5.41    8.11
  -4 -19  -1   10.74   10.50
   4 -19  -1    5.58    8.55
  -4 -18  -1   25.50   10.70
  -4  18   1   15.67    8.21
   4 -18  -1    9.70    5.86
   4 -18  -1   20.28   10.02
   4  18   1   20.45    7.87
  -4  17   1    9.07    7.54
  -4 -17  -1    6.21    9.16
   4 -17  -1    1.08    5.23
   4 -17  -1   22.70    8.75
   4  17   1    6.67    6.98
  -4 -16  -1   16.88    4.28
  -4 -16  -1   19.56    9.98
  -4  16   1   19.82    7.70
   4  16   1    6.05    6.20
   4 -16  -1   26.51    9.09
   4 -16  -1    3.86    5.37
  -4 -15  -1   -1.59    3.52
  -4  15   1   -6.15    5.40
  -4 -15  -1   15.13    9.40
   4 -15  -1   -3.60    6.21
   4  15   1    0.28    5.92
   4 -15  -1    0.45    5.15
  -4 -14  -1   36.19    9.72
  -4  14   1   24.13    7.07
  -4 -14  -1   13.72    4.48
   4 -14  -1   12.51    7.07
   4  14   1   16.61    6.79
   4 -14  -1   27.21    6.14
  -4 -13  -1    0.99    6.90
  -4  13   1   10.00    5.84
  -4 -13  -1    1.37    3.71
   4 -13  -1    6.88    4.59
   4 -13  -1   -0.54    5.75
   4  13   1   -0.34    4.59
  -4  12   1   43.91    7.56
  -4 -12  -1   44.97    5.95
  -4 -12  -1   46.71    9.68
   4 -12  -1   46.58    8.47
   4 -12  -1   46.34    6.96
   4  12   1   51.05    7.60
  -4 -11  -1   -0.56    6.37
  -4  11   1    4.44    4.87
  -4 -11  -1    7.20    3.64
  -4 -11  -1    0.76    3.23
   4 -11  -1   10.07    6.09
   4  11   1    0.12    2.53
   4  11   1   14.79    5.10
   4 -11  -1    2.79    4.07
  -4 -10  -1  542.89   37.04
  -4 -10  -1  654.31   34.57
  -4  10   1  642.72   36.15
  -4 -10  -1  715.29   34.91
   4  10   1  616.10   33.83
   4 -10  -1  595.31   35.16
   4 -10  -1  574.41   32.92
   4 -10  -1  692.31   36.57
   4  10   1  652.28   35.41
  -4   9   1  392.32   23.48
  -4  -9  -1  359.26   21.84
  -4  -9  -1  406.20   22.13
  -4  -9  -1  395.18   24.84
   4  -9  -1  391.92   22.93
   4  -9  -1  410.43   23.85
   4   9   1  403.06   22.82
   4  -9  -1  339.22   20.79
   4   9   1  401.23   21.67
  -4   8   1 1002.75   48.70
  -4  -8  -1  887.99   47.14
  -4  -8  -1  909.15   49.50
  -4  -8  -1  833.13   47.05
   4  -8  -1  781.38   46.29
   4   8   1  868.23   47.56
   4  -8  -1  841.07   48.30
   4   8   1  964.16   47.03
  -4  -7  -1  138.44    9.05
  -4  -7  -1  115.95    8.71
  -4  -7  -1  116.32    8.77
  -4   7   1  139.51   10.37
  -4  -7  -1  124.71   11.21
   4  -7  -1  121.83    8.36
   4   7   1  134.04    9.38
   4  -7  -1  129.05   10.58
   4   7   1  149.20    9.21
  -4  -6  -1 2099.57  114.67
  -4  -6  -1 2246.66  116.37
  -4  -6  -1 2254.51  114.72
  -4  -6  -1 2143.06  114.74
  -4   6   1 2208.19  115.53
   4  -6  -1 2299.23  114.54
   4   6   1 2264.00  114.81
   4   6   1 2131.93  114.93
  -4   5   1  462.66   25.65
  -4  -5  -1  451.22   25.05
  -4  -5  -1  477.51   26.30
  -4  -5  -1  448.41   24.80
  -4  -5  -1  495.11   25.07
  -4   5   1  436.78   25.06
   4   5   1  443.76   25.04
   4  -5  -1  416.99   24.68
   4   5   1  453.49   25.04
  -4  -4  -1  235.54   13.99
  -4   4   1  251.24   14.63
  -4  -4  -1  239.62   13.80
  -4  -4  -1  229.29   15.02
  -4  -4  -1  243.60   14.38
  -4   4   1  236.76   13.77
  -4   4   1  246.09   14.00
   4  -4  -1  223.49   13.89
   4   4   1  228.28   14.04
  -4  -3  -1  357.05   18.80
  -4   3   1  321.37   18.22
  -4  -3  -1  329.17   18.56
  -4   3   1  341.72   18.87
  -4  -3  -1  345.26   19.08
  -4  -3  -1  311.34   19.30
  -4   3   1  365.10   19.11
   4   3   1  298.36   19.12
   4  -3  -1  345.92   18.94
   4   3   1  337.04   18.67
   4  -3  -1  329.31   18.74
   4   3   1  318.26   18.90
  -4  -2  -1  331.06   17.75
  -4   2   1  325.98   17.04
  -4  -2  -1  300.93   18.04
  -4   2   1  318.90   17.98
  -4   2   1  302.58   18.02
  -4  -2  -1  297.92   18.17
   4   2   1  311.38   17.73
   4   2   1  332.37   18.26
   4  -2  -1  331.46   17.09
   4  -2  -1  308.40   17.94
   4  -2  -1  304.50   17.82
   4   2   1  316.52   18.01
  -4  -1  -1   42.98    4.30
  -4   1   1   37.92    2.99
  -4   1   1   36.13    4.18
  -4  -1  -1   46.72    4.65
  -4  -1  -1   42.25    5.14
  -4   1   1   34.42    4.70
   4   1   1   37.74    4.18
   4  -1  -1   35.67    4.31
   4  -1  -1   38.05    3.01
   4  -1  -1   40.85    4.32
   4   1   1   46.38    4.72
   4  -1  -1   36.42    4.13
   4   1   1   49.76    4.13
  -4   0  -1   -5.00    3.16
  -4   0  -1   -3.12    2.03
  -4   0  -1   -2.61    2.53
  -4   0   1   -1.17    3.12
  -4   0   1    1.87    2.69
  -4   0  -1    0.79    1.96
  -4   0   1    1.20    2.32
   4   0   1    1.16    3.21
   4   0  -1    0.72    2.40
   4   0  -1   -2.93    2.37
   4   0  -1   -0.75    1.23
   4   0   1    0.19    2.45
   4   0   1   -1.27    2.12
   4   0  -1    2.59    3.08
   4   0   1   -5.08    1.98
  -4   1  -1   40.83    4.34
  -4   1  -1   38.26    3.50
  -4  -1   1   32.23    3.56
  -4  -1   1   35.27    4.42
  -4  -1   1   33.99    4.65
  -4   1  -1   33.94    4.80
   4   1  -1   36.62    4.39
   4  -1   1   37.32    3.53
   4   1  -1   34.26    3.71
   4  -1   1   36.55    4.09
   4  -1   1   35.10    4.73
   4  -1   1   35.50    3.21
   4   1  -1   36.01    4.70
  -4   2  -1  312.19   16.83
  -4   2  -1  294.44   17.22
  -4  -2   1  306.19   16.73
  -4  -2   1  282.29   17.49
  -4  -2   1  292.91   17.62
  -4   2  -1  305.44   17.72
   4  -2   1  318.88   17.48
   4   2  -1  287.36   17.42
   4   2  -1  321.66   17.54
   4  -2   1  294.28   16.80
   4   2  -1  307.53   16.84
   4  -2   1  309.84   17.16
  -4  -3   1  338.11   18.14
  -4  -3   1  336.31   18.04
  -4   3  -1  320.70   18.81
  -4  -3   1  321.09   19.40
  -4   3  -1  332.68   18.85
  -4   3  -1  322.78   18.57
  -4  -3   1  345.75   19.17
   4  -3   1  316.88   18.85
   4   3  -1  338.35   19.04
   4  -3   1  311.69   18.46
   4  -3   1  332.82   18.68
   4   3  -1  367.47   18.45
   4   3  -1  321.74   19.31
  -4   4  -1  242.39   14.23
  -4  -4   1  234.36   13.18
  -4  -4   1  223.57   13.20
  -4   4  -1  230.65   13.93
  -4   4  -1  262.15   14.18
  -4  -4   1  232.13   15.06
   4  -4   1  235.81   13.85
   4  -4   1  229.70   14.03
   4   4  -1  210.54   13.97
   4  -4   1  240.90   14.01
   4   4  -1  248.62   13.63
  -4  -5   1  483.44   25.66
  -4  -5   1  457.23   27.57
  -4   5  -1  507.40   26.29
  -4  -5   1  475.45   25.70
  -4   5  -1  461.87   26.66
   4  -5   1  463.37   26.72
   4   5  -1  479.63   26.09
   4  -5   1  551.86   26.48
   4   5  -1  453.50   26.27
   4  -5   1  475.42   26.38
   4  -5   1  450.89   26.29
  -4  -6   1 2101.11  111.94
  -4   6  -1 2224.93  113.11
  -4  -6   1 2153.77  114.03
  -4  -6   1 2256.21  112.02
  -4   6  -1 2057.23  112.24
   4  -6   1 2208.47  112.32
   4  -6   1 2061.14  112.69
   4   6  -1 2236.46  112.46
  -4   7  -1  116.22    9.38
  -4  -7   1  121.76    7.86
  -4  -7   1  131.30    8.03
  -4  -7   1  135.31   10.48
  -4   7  -1  131.52    8.31
   4  -7   1  109.24    9.31
   4  -7   1  113.36    8.25
   4   7  -1  109.20    8.23
   4   7  -1  125.76    8.70
  -4   8  -1  923.77   48.31
  -4  -8   1  891.65   48.28
  -4  -8   1  996.57   51.39
  -4  -8   1  877.84   48.31
  -4   8  -1  935.58   49.87
   4   8  -1  904.78   48.99
   4   8  -1  911.42   48.66
   4  -8   1  968.92   48.36
   4  -8   1  847.34   49.53
  -4  -9   1  364.91   24.18
  -4   9  -1  416.52   22.96
  -4  -9   1  445.07   21.04
  -4  -9   1  343.73   20.77
   4  -9   1  423.43   23.12
   4  -9   1  418.28   22.25
   4   9  -1  391.28   21.84
   4   9  -1  338.51   20.95
   4  -9   1  309.05   20.35
  -4  10  -1  624.52   35.64
  -4 -10   1  617.51   37.04
  -4 -10   1  602.40   33.31
  -4 -10   1  630.38   33.34
   4 -10   1  638.11   34.53
   4  10  -1  634.83   34.64
   4 -10   1  637.78   32.71
   4 -10   1  649.51   35.66
   4  10  -1  556.97   33.27
  -4 -11   1    0.31    6.08
  -4  11  -1   11.71    5.38
  -4 -11   1    6.28    2.77
  -4 -11   1    5.28    2.36
   4 -11   1   15.86    4.26
   4 -11   1   15.49    6.05
   4  11  -1    8.55    2.90
   4  11  -1   12.32    4.66
  -4  12  -1   51.36    7.65
  -4 -12   1   50.42    4.99
  -4 -12   1   59.61    6.14
  -4 -12   1   46.73    9.71
   4 -12   1   57.67    8.72
   4 -12   1   40.75    6.36
   4  12  -1   48.68    7.08
  -4 -13   1   -9.70    6.62
  -4 -13   1    1.49    2.56
  -4  13  -1    5.59    5.82
   4 -13   1   11.25    4.50
   4  13  -1    0.74    4.68
   4 -13   1   -1.46    5.97
  -4 -14   1   35.04    9.70
  -4 -14   1   26.26    3.43
  -4  14  -1   23.25    6.91
   4 -14   1   27.14    7.74
   4  14  -1   25.51    6.57
   4 -14   1   30.55    5.80
  -4  15  -1   -0.31    5.77
  -4 -15   1    5.26    7.63
   4 -15   1    0.03    4.48
   4  15  -1    4.91    5.58
   4 -15   1   -0.62    6.99
  -4  16  -1   23.22    7.68
  -4 -16   1   19.23    9.95
   4 -16   1    5.77    7.86
   4 -16   1   18.28    5.16
   4  16  -1   20.40    7.25
  -4  17  -1    5.12    6.94
  -4 -17   1   -7.20    8.13
   4  17  -1    5.53    6.21
   4 -17   1    1.83    8.09
   4 -17   1    0.80    4.41
  -4 -18   1   17.86   10.39
  -4  18  -1   17.31    8.30
   4 -18   1   43.21   10.76
  -4  19  -1   20.23    9.31
  -4 -19   1   14.23   10.57
   4 -19   1   15.04    8.68
  -4 -20   1    7.32   10.06
  -4  20  -1    3.59   14.33
   4 -20   1   15.10    9.52
  -5 -20  -1   13.15   11.05
  -5  20   1    5.03    8.91
   5 -20  -1   24.72   10.61
  -5  19   1   21.77   10.08
  -5 -19  -1   26.65   12.21
   5 -19  -1   28.33   10.30
  -5  18   1   39.92   10.08
  -5 -18  -1   25.52   11.28
   5 -18  -1   20.71    9.11
   5 -18  -1   32.69    7.10
   5  18   1   28.48    9.11
  -5  17   1   -7.46    7.62
  -5 -17  -1   10.11    9.64
   5 -17  -1   -4.69    5.58
   5 -17  -1    6.41    8.57
   5  17   1    8.38    7.29
  -5 -16  -1   49.93   12.17
  -5  16   1   29.32    8.59
   5 -16  -1   38.10    7.80
   5  16   1   32.43    8.09
   5 -16  -1   39.73   10.02
  -5  15   1   12.67    7.06
  -5 -15  -1   13.64    9.25
  -5 -15  -1    1.32    3.77
   5 -15  -1    3.30    6.72
   5  15   1    7.99    6.57
   5 -15  -1   10.80    5.52
  -5  14   1   28.95    8.24
  -5 -14  -1   33.14    5.22
  -5 -14  -1   29.41    9.71
   5 -14  -1   41.18    8.64
   5  14   1   29.87    7.02
   5 -14  -1   24.81    6.40
  -5 -13  -1   27.20    9.12
  -5  13   1   32.01    7.27
  -5 -13  -1   24.43    5.02
   5 -13  -1   27.01    5.93
   5  13   1   26.60    7.28
   5 -13  -1   24.05    7.81
  -5 -12  -1  126.14   14.91
  -5 -12  -1  148.89   10.73
  -5  12   1  179.87   13.62
   5 -12  -1  123.17   13.21
   5  12   1  153.68   13.13
   5 -12  -1  148.73   11.92
  -5 -11  -1  158.17   15.71
  -5 -11  -1  193.76   11.51
  -5  11   1  154.97   13.01
  -5 -11  -1  170.55   15.61
   5 -11  -1  169.23   13.82
   5 -11  -1  151.29   11.91
   5 -11  -1  131.77    9.06
   5  11   1  155.75   12.39
  -5  10   1   91.95    9.98
  -5 -10  -1  110.55    8.65
  -5 -10  -1  103.53    8.27
  -5 -10  -1  107.99   12.08
   5  10   1   86.19   10.42
   5 -10  -1  104.55   10.30
   5 -10  -1   90.33    6.92
   5  10   1  100.47    9.42
  -5   9   1  306.98   18.32
  -5  -9  -1  272.26   16.19
  -5  -9  -1  250.68   16.20
  -5  -9  -1  277.05   19.27
   5  -9  -1  259.10   15.48
   5  -9  -1  235.78   17.37
   5   9   1  306.94   17.40
  -5  -8  -1    0.14    2.78
  -5  -8  -1   -7.56    4.62
  -5  -8  -1    5.55    3.17
  -5  -8  -1   -3.03    2.39
  -5   8   1   -0.70    3.94
   5  -8  -1   -0.74    2.46
   5   8   1   -0.84    3.04
   5  -8  -1    2.51    4.48
  -5   7   1  192.98   14.28
  -5  -7  -1  220.00   15.57
  -5  -7  -1  208.92   13.51
  -5  -7  -1  214.42   13.37
  -5  -7  -1  207.58   13.05
   5  -7  -1  231.15   13.18
   5   7   1  226.19   13.71
  -5   6   1   73.01    7.72
  -5  -6  -1   81.45    6.94
  -5  -6  -1   85.02    7.44
  -5  -6  -1   90.80    6.63
  -5  -6  -1   84.51    9.08
   5  -6  -1   73.61    6.62
   5   6   1   77.89    7.12
  -5  -5  -1  115.17    9.29
  -5  -5  -1  110.10    8.34
  -5   5   1  129.95    9.57
  -5   5   1  113.48    8.54
  -5  -5  -1  124.28   10.30
  -5  -5  -1  126.29    8.36
   5  -5  -1  128.03    8.83
  -5  -4  -1   78.15    7.98
  -5   4   1   82.50    7.25
  -5  -4  -1   79.91    7.24
  -5  -4  -1   80.07    6.40
  -5   4   1   90.01    7.51
  -5   4   1   69.29    6.04
  -5  -4  -1   85.47    6.60
   5  -4  -1   77.53    6.95
  -5   3   1   18.30    3.48
  -5  -3  -1   19.32    4.30
  -5   3   1   20.18    2.84
  -5   3   1   15.41    3.92
  -5  -3  -1   21.81    4.70
  -5  -3  -1   15.05    3.23
  -5  -3  -1   17.54    3.51
   5  -3  -1   12.54    2.77
   5   3   1   17.42    4.56
   5  -3  -1   23.43    3.93
  -5  -2  -1   59.47    6.36
  -5  -2  -1   56.99    5.56
  -5  -2  -1   53.41    5.96
  -5   2   1   62.38    5.98
  -5   2   1   57.97    6.24
  -5   2   1   66.55    4.63
   5   2   1   72.48    6.34
   5   2   1   67.60    7.20
   5  -2  -1   69.24    6.24
   5  -2  -1   62.26    4.58
  -5   1   1  285.22   15.61
  -5   1   1  291.17   17.45
  -5  -1  -1  284.67   16.86
  -5  -1  -1  293.13   17.52
  -5  -1  -1  281.82   16.82
  -5   1   1  290.09   16.84
   5  -1  -1  281.53   17.19
   5   1   1  309.82   16.51
   5   1   1  312.53   16.89
   5  -1  -1  289.30   16.60
   5   1   1  278.53   16.78
   5  -1  -1  283.78   16.78
   5  -1  -1  295.98   15.63
   5   1   1  318.50   17.45
  -5   0  -1   -8.44    3.32
  -5   0  -1    6.80    3.12
  -5   0   1    2.33    2.95
  -5   0  -1    1.31    2.61
  -5   0   1    1.15    2.64
  -5   0   1   -0.89    3.44
   5   0   1   -0.70    2.35
   5   0   1    2.84    3.65
   5   0   1   -0.28    2.73
   5   0  -1   -0.66    1.44
   5   0  -1    3.55    2.79
   5   0  -1   -2.80    3.25
   5   0  -1    1.16    2.60
   5   0   1   -1.88    2.25
  -5   1  -1  286.47   15.87
  -5  -1   1  280.19   16.16
  -5   1  -1  276.67   15.84
  -5  -1   1  289.77   17.21
  -5   1  -1  272.67   16.63
  -5   1  -1  293.65   17.19
  -5  -1   1  297.48   16.82
   5  -1   1  258.68   16.88
   5  -1   1  297.21   15.98
   5  -1   1  265.20   16.37
   5   1  -1  294.48   16.29
   5   1  -1  288.38   16.65
   5   1  -1  304.83   17.11
   5  -1   1  293.60   15.83
  -5   2  -1   75.89    6.71
  -5  -2   1   70.46    6.68
  -5  -2   1   64.08    6.52
  -5  -2   1   52.73    5.07
  -5   2  -1   63.98    5.32
  -5   2  -1   70.98    6.18
   5  -2   1   64.70    6.35
   5  -2   1   70.50    5.48
   5   2  -1   58.06    5.30
   5   2  -1   66.49    7.07
   5  -2   1   63.03    4.89
   5   2  -1   65.73    6.41
   5  -2   1   64.72    5.87
  -5   3  -1   15.32    3.10
  -5  -3   1   11.25    4.40
  -5  -3   1   12.14    2.99
  -5  -3   1   12.90    3.91
  -5   3  -1   15.07    3.90
  -5   3  -1   14.05    3.82
  -5  -3   1   15.49    2.53
   5  -3   1   18.80    4.00
   5  -3   1   15.27    3.17
  -5   4  -1   80.35    6.93
  -5   4  -1   73.22    6.98
  -5  -4   1   76.43    5.58
  -5  -4   1   60.65    7.56
  -5  -4   1   58.80    6.66
  -5   4  -1   85.37    6.69
  -5  -4   1   82.33    5.95
   5  -4   1   84.88    6.58
   5  -4   1   79.02    6.83
  -5  -5   1  118.44   10.41
  -5  -5   1  122.07    7.89
  -5   5  -1  128.00    9.24
  -5  -5   1  141.83    8.19
  -5   5  -1  122.43    9.52
   5  -5   1  127.59    9.11
   5  -5   1  106.41    8.94
  -5   6  -1   83.69    7.00
  -5  -6   1   73.89    5.71
  -5   6  -1   74.68    7.40
  -5  -6   1   73.55    5.93
  -5  -6   1   88.64    9.07
   5  -6   1   72.88    6.70
   5   6  -1   88.25    6.67
   5  -6   1   73.14    7.56
   5  -6   1   74.17    7.01
  -5  -7   1  222.33   12.79
  -5  -7   1  221.88   15.38
  -5  -7   1  208.63   12.82
  -5   7  -1  203.52   13.37
  -5   7  -1  229.34   14.61
   5   7  -1  225.30   13.67
   5  -7   1  231.88   13.43
   5  -7   1  218.18   14.06
  -5  -8   1   -0.72    1.90
  -5  -8   1    2.37    5.16
  -5   8  -1   -4.89    3.50
  -5   8  -1    2.48    2.70
  -5  -8   1   -2.48    2.26
   5  -8   1   -0.56    3.77
   5  -8   1   -0.25    2.76
   5   8  -1   -0.13    2.94
  -5  -9   1  282.74   15.81
  -5  -9   1  285.69   19.43
  -5   9  -1  287.24   17.92
  -5  -9   1  268.22   15.70
   5   9  -1  290.74   17.05
   5  -9   1  246.44   15.83
   5  -9   1  281.05   17.57
  -5 -10   1  121.01   12.68
  -5 -10   1  109.59    7.48
  -5 -10   1  113.16    7.79
  -5  10  -1  104.08   10.38
   5 -10   1  101.76   10.17
   5 -10   1  107.01    7.64
   5  10  -1  114.14    9.70
  -5 -11   1  170.54    9.83
  -5 -11   1  159.86   15.52
  -5 -11   1  148.20    9.54
  -5  11  -1  148.63   13.31
   5  11  -1  155.37   11.80
   5 -11   1  167.57   13.02
   5 -11   1  130.30    9.08
   5 -11   1  167.42   12.01
  -5 -12   1  174.47   16.51
  -5  12  -1  133.93   13.08
  -5 -12   1  141.87    9.47
   5 -12   1  160.79   13.56
   5 -12   1  151.63   11.95
   5  12  -1  146.39   11.99
  -5 -13   1   16.10    8.33
  -5  13  -1   19.02    6.54
  -5 -13   1   27.24    3.36
   5  13  -1   21.02    5.75
   5 -13   1   10.80    5.19
   5 -13   1   26.00    7.52
  -5 -14   1   38.50    3.53
  -5  14  -1   29.18    7.55
  -5 -14   1   29.95    9.83
   5 -14   1   29.79    7.64
   5 -14   1   31.18    6.33
   5  14  -1   26.22    6.99
  -5 -15   1    0.34    7.93
  -5  15  -1   -2.02    6.52
   5  15  -1    4.08    5.45
   5 -15   1    4.24    7.08
   5 -15   1    2.96    4.80
  -5  16  -1   46.24    9.97
  -5 -16   1   60.21   12.44
   5 -16   1   39.21    9.25
   5 -16   1   45.57    7.30
   5  16  -1   54.23    9.36
  -5  17  -1    3.57    7.75
  -5 -17   1   -4.12    8.72
   5 -17   1    1.20    7.60
   5 -17   1   -2.14    4.44
  -5  18  -1   24.44    9.99
  -5 -18   1   35.72   12.01
   5 -18   1   48.63   10.70
  -5  19  -1   12.36    9.84
  -5 -19   1   30.36   12.99
   5 -19   1   37.34    9.87
  -5 -20   1   19.27   11.57
  -5  20  -1   29.80    9.91
   5 -20   1   19.02   10.40
  -6 -20  -1    2.13   11.18
  -6  20   1   -5.09    8.22
   6 -20  -1   15.71   10.17
  -6 -19  -1   -4.43   10.50
  -6  19   1   10.58    9.18
   6 -19  -1   18.53    9.34
  -6  18   1   22.73    9.46
  -6 -18  -1   19.99   11.06
   6 -18  -1   16.87    6.70
   6 -18  -1   34.63    9.54
   6  18   1   47.72   15.25
  -6  17   1    6.48    8.70
  -6 -17  -1    2.96    9.51
   6 -17  -1   -4.53    5.66
   6 -17  -1   -1.14    7.60
   6  17   1   -0.55    7.01
  -6  16   1    3.85    6.88
  -6 -16  -1    1.34    9.74
   6 -16  -1    7.18    5.75
   6 -16  -1    6.20    7.20
   6  16   1  -11.19    6.30
  -6  15   1   27.45    8.37
  -6 -15  -1   24.30    4.67
  -6 -15  -1   52.64   11.58
   6  15   1   37.30    7.98
   6 -15  -1   32.30    7.10
   6 -15  -1   29.90    7.89
  -6  14   1   12.82    6.74
  -6 -14  -1    7.77    3.93
  -6 -14  -1   17.60    9.06
   6  14   1   10.84    6.23
   6 -14  -1   15.89    5.79
   6 -14  -1   20.16    7.65
  -6  13   1   30.85    8.08
  -6 -13  -1   42.59   10.13
  -6 -13  -1   42.87    5.70
   6 -13  -1   28.68    6.45
   6 -13  -1   36.58    8.30
   6  13   1   24.73    6.61
  -6  12   1    3.29    5.43
  -6 -12  -1    5.66    7.47
  -6 -12  -1   -2.29    3.69
   6 -12  -1   -2.46    5.06
   6 -12  -1   -1.95    5.69
   6  12   1   -5.65    4.12
  -6 -11  -1  251.80   15.19
  -6  11   1  247.51   17.44
  -6 -11  -1  227.56   18.93
   6  11   1  227.66   15.98
   6 -11  -1  187.46   15.90
   6 -11  -1  263.29   17.12
  -6 -10  -1  241.65   14.24
  -6  10   1  201.15   15.85
  -6 -10  -1  212.47   17.60
   6 -10  -1  251.70   16.52
   6  10   1  218.07   14.84
   6 -10  -1  200.09   13.37
  -6   9   1  331.63   20.77
  -6  -9  -1  348.66   19.03
  -6  -9  -1  293.44   21.60
   6   9   1  328.45   19.72
   6  -9  -1  266.10   20.92
   6  -9  -1  324.85   20.35
  -6  -8  -1  543.52   32.80
  -6   8   1  503.64   31.52
  -6  -8  -1  556.54   30.38
  -6  -8  -1  553.53   31.02
  -6  -8  -1  541.20   30.67
   6  -8  -1  559.21   31.37
   6   8   1  558.28   30.83
  -6   7   1  139.27   11.19
  -6  -7  -1  145.93   10.62
  -6  -7  -1  151.01    9.72
  -6  -7  -1  144.55   12.33
  -6  -7  -1  129.20    9.92
  -6  -6  -1  825.53   41.36
  -6  -6  -1  727.55   42.69
  -6   6   1  775.73   42.21
  -6  -6  -1  715.53   41.62
  -6  -6  -1  766.67   41.03
  -6  -5  -1  225.15   14.39
  -6  -5  -1  233.90   15.29
  -6  -5  -1  203.29   13.63
  -6  -5  -1  225.45   13.32
  -6   5   1  241.82   14.70
  -6   5   1  216.98   13.45
  -6   5   1  209.95   14.18
  -6  -4  -1   -1.12    4.00
  -6  -4  -1   -2.77    3.64
  -6   4   1    1.32    2.31
  -6   4   1    4.27    2.78
  -6   4   1    3.95    3.82
  -6  -4  -1    0.41    3.20
  -6  -4  -1   -5.06    2.18
  -6   3   1   59.55    4.78
  -6  -3  -1   57.02    5.67
  -6   3   1   55.08    6.36
  -6   3   1   48.93    6.00
  -6  -3  -1   66.94    6.92
  -6  -3  -1   51.18    6.51
   6  -3  -1   57.56    4.93
  -6  -2  -1  236.31   14.89
  -6   2   1  212.66   14.52
  -6   2   1  235.12   12.70
  -6  -2  -1  233.75   13.98
  -6  -2  -1  219.06   14.20
  -6   2   1  217.43   14.06
   6   2   1  233.29   14.34
   6  -2  -1  236.66   13.74
   6  -2  -1  225.40   12.71
  -6  -1  -1   34.34    4.56
  -6  -1  -1   44.04    4.91
  -6   1   1   31.58    5.41
  -6   1   1   39.10    3.20
  -6  -1  -1   22.06    5.28
  -6   1   1   25.68    4.37
   6   1   1   37.59    4.43
   6   1   1   40.30    4.16
   6  -1  -1   37.98    4.67
   6  -1  -1   35.39    3.02
  -6   0   1    3.63    3.20
  -6   0  -1   -4.91    2.94
  -6   0  -1    0.06    3.93
  -6   0  -1    1.18    2.69
  -6   0   1    2.84    2.91
  -6   0   1   -5.25    3.53
   6   0   1   -1.79    2.43
   6   0   1    2.93    2.40
   6   0  -1   -0.03    1.58
   6   0  -1   -1.62    2.66
  -6   1  -1   33.57    4.01
  -6   1  -1   35.00    3.70
  -6   1  -1   31.47    5.43
  -6  -1   1   32.29    4.21
  -6  -1   1   34.30    5.49
  -6  -1   1   35.74    5.00
  -6   1  -1   43.44    4.65
   6   1  -1   40.80    4.94
   6  -1   1   35.31    3.88
   6  -1   1   32.38    3.74
  -6   2  -1  217.36   12.63
  -6  -2   1  212.18   14.15
  -6  -2   1  195.81   12.78
  -6   2  -1  217.31   13.60
  -6   2  -1  214.68   14.05
  -6  -2   1  224.60   14.21
   6  -2   1  225.06   12.80
   6  -2   1  220.26   12.49
  -6  -3   1   73.56    7.13
  -6  -3   1   59.66    5.36
  -6   3  -1   66.21    5.55
  -6   3  -1   58.77    6.35
  -6  -3   1   58.84    7.00
  -6   3  -1   58.36    6.95
   6  -3   1   61.68    5.56
   6  -3   1   60.21    5.02
  -6   4  -1    1.23    2.64
  -6  -4   1   -0.17    2.58
  -6  -4   1   -3.88    3.29
  -6  -4   1    4.14    3.59
  -6   4  -1    0.04    3.80
  -6  -4   1    1.85    2.26
  -6   4  -1    1.19    3.45
   6  -4   1   -2.18    2.51
  -6  -5   1  219.79   15.16
  -6  -5   1  230.78   13.49
  -6   5  -1  224.29   14.65
  -6  -5   1  213.71   13.21
  -6   5  -1  223.52   14.68
   6  -5   1  253.33   14.42
  -6  -6   1  752.05   40.83
  -6  -6   1  786.88   40.99
  -6   6  -1  757.05   42.23
  -6   6  -1  780.25   41.87
  -6  -6   1  726.53   43.08
   6  -6   1  803.62   42.07
  -6   7  -1  148.05   11.24
  -6  -7   1  147.58    9.40
  -6  -7   1  139.08   12.42
  -6  -7   1  153.20    9.59
  -6   7  -1  153.72   10.67
   6  -7   1  143.46   10.51
  -6  -8   1  559.37   30.04
  -6  -8   1  528.32   33.09
  -6   8  -1  539.91   31.90
  -6   8  -1  550.95   30.78
  -6  -8   1  580.67   30.14
   6  -8   1  560.39   31.26
   6   8  -1  546.72   30.89
  -6  -9   1  348.78   18.66
  -6   9  -1  331.57   19.19
  -6  -9   1  341.90   22.44
  -6  -9   1  340.11   18.58
  -6   9  -1  322.18   20.81
   6   9  -1  314.76   19.66
   6  -9   1  289.96   19.90
  -6  10  -1  283.13   17.60
  -6 -10   1  235.16   14.07
  -6 -10   1  248.09   14.17
  -6 -10   1  231.82   18.47
   6 -10   1  213.08   16.03
   6  10  -1  219.81   15.34
   6 -10   1  251.65   14.63
  -6 -11   1  242.60   13.84
  -6 -11   1  238.98   13.74
  -6  11  -1  242.60   17.09
  -6 -11   1  225.60   18.78
   6 -11   1  240.95   16.67
   6  11  -1  202.22   15.37
  -6  12  -1    0.04    5.41
  -6 -12   1   -0.05    2.29
  -6 -12   1    0.32    7.09
   6 -12   1   -3.72    4.91
   6 -12   1   -0.92    4.73
   6  12  -1    2.84    4.37
  -6  13  -1   49.16    8.79
  -6 -13   1   40.21    4.03
  -6 -13   1   46.32   10.23
   6 -13   1   44.88    7.17
   6 -13   1   29.00    7.55
   6  13  -1   42.23    7.40
  -6  14  -1   11.98    6.66
  -6 -14   1   18.26    8.83
   6  14  -1   15.03    6.55
   6 -14   1   11.53    6.83
   6 -14   1   26.72    6.15
  -6 -15   1   34.59   10.47
  -6  15  -1   29.20    8.42
   6 -15   1   40.33    7.06
   6  15  -1   33.90    8.33
   6 -15   1   34.12    8.17
  -6 -16   1   -9.88    8.21
  -6  16  -1   -9.74    6.63
   6  16  -1    3.02    6.68
   6 -16   1   15.02    7.75
   6 -16   1    4.20    5.28
  -6  17  -1  -15.26    6.90
  -6 -17   1   -4.14    8.91
   6 -17   1  -10.91    4.54
   6 -17   1   -3.70    6.90
  -6  18  -1   31.68    9.94
  -6 -18   1   16.26   10.89
   6 -18   1   25.08    9.38
  -6  19  -1   19.21   10.25
  -6 -19   1   16.31   11.40
   6 -19   1    3.18    8.17
  -6 -20   1   15.73   12.49
  -6  20  -1   21.14   10.95
  -7 -20  -1   38.72   12.88
  -7  20   1   18.65   10.00
  -7 -19  -1   32.11   12.58
  -7  19   1   15.64    9.29
   7 -19  -1    9.61    8.30
   7 -19  -1   17.17   10.71
  -7  18   1   10.66    9.94
  -7 -18  -1   24.38   11.34
   7 -18  -1   15.03    6.75
   7 -18  -1   21.84    8.52
  -7 -17  -1   22.55   10.86
  -7  17   1   14.48    8.30
   7 -17  -1   12.95    8.04
   7  17   1    9.36    7.50
   7 -17  -1    4.82    6.46
  -7 -16  -1    2.81    9.06
  -7  16   1    3.11    7.32
   7 -16  -1   -4.99    6.73
   7  16   1    5.96    6.04
   7 -16  -1    4.37    6.21
  -7  15   1   48.84    9.52
  -7 -15  -1   38.26    5.03
  -7 -15  -1   34.37   11.20
   7 -15  -1   45.74    8.24
   7 -15  -1   33.89    9.02
   7  15   1   44.60    8.23
  -7 -14  -1   12.39    4.09
  -7  14   1   15.72    7.30
  -7 -14  -1    7.50    8.90
   7 -14  -1   13.07    6.70
   7 -14  -1   19.74    7.47
   7  14   1   16.77    6.31
  -7 -13  -1   36.97    5.53
  -7  13   1   43.31    8.60
  -7 -13  -1   23.86    9.28
   7  13   1   44.81    7.96
   7 -13  -1   47.87    8.06
   7 -13  -1   21.32    7.14
  -7 -12  -1    5.52    3.91
  -7  12   1   -6.25    5.50
  -7 -12  -1    4.39    7.12
   7  12   1   17.22    5.86
   7 -12  -1    5.45    5.21
   7 -12  -1    8.12    6.20
  -7 -11  -1    8.37    7.22
  -7 -11  -1    5.37    3.86
  -7  11   1   11.96    6.18
   7  11   1   18.52    5.07
   7 -11  -1   18.55    6.31
  -7  10   1   48.74    8.01
  -7 -10  -1   41.69    8.96
  -7 -10  -1   30.84    5.39
   7 -10  -1   59.86    8.20
  -7  -9  -1   -6.14    2.98
  -7   9   1    7.80    4.98
  -7  -9  -1   -0.10    5.71
   7  -9  -1    5.90    5.20
  -7  -8  -1   84.56    7.36
  -7   8   1   79.09    8.91
  -7  -8  -1   70.70    7.86
  -7  -8  -1   75.41   10.06
  -7  -7  -1   15.91    4.05
  -7  -7  -1   22.27    5.07
  -7  -7  -1   20.58    6.27
  -7   7   1   14.53    5.14
  -7  -6  -1  169.14   11.08
  -7  -6  -1  149.26   12.87
  -7   6   1  164.85   12.36
  -7  -6  -1  173.35   12.08
  -7  -5  -1   17.82    3.83
  -7   5   1   14.40    4.38
  -7   5   1   22.47    4.29
  -7  -5  -1   22.32    5.19
  -7  -5  -1   18.68    5.24
  -7   5   1   16.20    3.38
  -7  -4  -1  108.86   10.03
  -7   4   1  129.38    9.86
  -7   4   1  126.90   10.38
  -7  -4  -1  135.48    9.14
  -7   4   1  127.58    8.26
  -7  -4  -1  107.39   10.08
  -7   3   1   17.09    4.60
  -7  -3  -1   12.86    5.06
  -7   3   1   19.07    2.82
  -7  -3  -1   16.07    3.84
  -7  -3  -1   22.77    5.26
  -7   3   1   20.66    4.60
   7  -3  -1   19.18    2.88
   7  -3  -1   20.91    3.78
  -7   2   1   67.17    6.38
  -7   2   1   58.64    7.02
  -7   2   1   62.72    4.61
  -7  -2  -1   71.92    6.50
  -7  -2  -1   60.93    6.61
  -7  -2  -1   62.23    7.01
   7  -2  -1   55.62    4.62
   7  -2  -1   68.23    6.23
  -7   1   1   48.44    5.66
  -7  -1  -1   43.97    5.29
  -7  -1  -1   37.97    6.32
  -7  -1  -1   47.48    5.65
  -7   1   1   48.97    6.14
   7  -1  -1   50.77    3.94
   7   1   1   52.35    4.87
   7   1   1   50.27    5.58
   7  -1  -1   57.89    5.73
  -7   0  -1   -1.73    3.28
  -7   0   1    3.71    3.15
  -7   0  -1    1.37    2.95
  -7   0   1   -0.58    3.24
  -7   0   1    1.98    3.34
  -7   0  -1   -2.21    4.00
   7   0  -1    2.38    1.70
   7   0   1    3.32    2.82
   7   0   1   -1.22    2.34
  -7   1  -1   56.31    4.71
  -7   1  -1   38.11    5.56
  -7   1  -1   45.61    5.00
  -7  -1   1   47.57    5.35
  -7  -1   1   43.44    6.57
  -7   1  -1   46.28    6.58
  -7  -1   1   50.10    5.96
   7  -1   1   56.72    5.08
   7   1  -1   54.31    4.45
   7  -1   1   50.84    4.60
  -7   2  -1   50.10    6.15
  -7   2  -1   66.71    7.33
  -7  -2   1   49.43    6.43
  -7  -2   1   49.72    5.64
  -7   2  -1   57.40    4.99
  -7  -2   1   64.22    6.91
   7  -2   1   72.73    5.59
   7  -2   1   53.79    5.02
  -7   3  -1   24.85    3.54
  -7   3  -1   17.88    4.50
  -7   3  -1   26.95    5.25
  -7  -3   1   28.54    5.27
  -7  -3   1   19.98    3.60
  -7  -3   1   26.44    5.30
   7  -3   1   24.34    3.65
   7  -3   1   19.10    3.23
  -7   4  -1  124.51    9.18
  -7   4  -1  114.82    8.45
  -7   4  -1  113.86   10.35
  -7  -4   1  120.92   10.01
  -7  -4   1  135.12   10.69
  -7  -4   1  114.82    8.22
  -7  -4   1  130.73    8.67
   7  -4   1  118.82    8.67
  -7   5  -1   17.63    4.53
  -7  -5   1   19.66    3.34
  -7  -5   1   16.84    5.51
  -7   5  -1   20.57    4.77
  -7  -5   1   19.04    3.61
   7  -5   1   20.93    4.27
  -7  -6   1  163.84   10.57
  -7  -6   1  177.68   10.88
  -7  -6   1  135.07   12.89
  -7   6  -1  176.12   12.53
  -7   6  -1  185.09   12.41
   7  -6   1  178.95   12.03
  -7  -7   1   17.18    3.60
  -7   7  -1   21.52    4.76
  -7  -7   1   12.78    6.13
  -7   7  -1   20.37    5.23
  -7  -7   1   27.72    3.56
   7  -7   1   29.83    4.83
  -7   8  -1   83.77    8.85
  -7  -8   1   75.83    6.21
  -7  -8   1   71.52    9.97
  -7  -8   1   89.80    6.70
  -7   8  -1   76.52    7.67
   7  -8   1   74.61    7.80
  -7   9  -1    0.62    3.40
  -7   9  -1   -0.43    4.52
  -7  -9   1    2.24    2.91
  -7  -9   1   -6.84    5.48
  -7  -9   1   -0.96    2.22
   7  -9   1   -5.45    3.89
  -7 -10   1   42.05    4.95
  -7 -10   1   53.41    4.96
  -7  10  -1   46.87    7.84
  -7 -10   1   48.67    9.35
   7 -10   1   53.48    7.10
  -7  11  -1   10.48    5.81
  -7 -11   1   14.78    7.34
  -7 -11   1   16.57    3.35
   7  11  -1   30.96    5.67
   7 -11   1   15.30    5.52
  -7 -12   1    3.20    2.48
  -7 -12   1   20.76    8.17
  -7  12  -1    6.71    6.70
   7 -12   1    8.20    5.29
   7 -12   1   -0.27    4.85
   7  12  -1    5.58    4.93
  -7 -13   1   36.55   10.24
  -7  13  -1   31.01    8.04
  -7 -13   1   39.37    3.71
   7 -13   1   35.38    6.89
   7 -13   1   40.41    7.85
   7  13  -1   31.43    7.12
  -7  14  -1   11.16    6.81
  -7 -14   1   16.39    8.94
   7 -14   1   13.13    6.62
   7  14  -1   15.43    5.93
   7 -14   1   16.67    6.17
  -7 -15   1   39.39   11.27
  -7  15  -1   37.34    9.50
   7 -15   1   40.19    8.77
   7 -15   1   48.17    7.96
   7  15  -1   38.69    7.68
  -7 -16   1    0.39    9.20
  -7  16  -1    7.69    7.36
   7 -16   1    3.09    5.37
   7  16  -1    8.81    6.68
   7 -16   1   13.82    7.41
  -7 -17   1   28.69   11.35
  -7  17  -1   -4.23    7.17
   7 -17   1   25.06    8.69
   7 -17   1   14.18    6.24
  -7 -18   1    6.84   10.22
  -7  18  -1   26.00    9.51
   7 -18   1   35.45    9.43
   7 -18   1   26.41    9.66
  -7 -19   1    6.98   10.79
  -7  19  -1   -5.47    8.17
  -7  20  -1   32.30   10.81
  -7 -20   1    5.24   10.88
  -8 -19  -1   12.53   11.35
  -8  19   1   22.73   10.43
   8 -19  -1   14.66    7.31
  -8  18   1   13.45    9.10
  -8 -18  -1   17.49   10.80
   8 -18  -1   27.90    7.78
  -8  17   1   23.15    9.68
  -8 -17  -1   -3.01    9.51
   8 -17  -1    4.28    6.52
   8 -17  -1    3.59    7.22
  -8 -16  -1   12.72   10.72
  -8  16   1   -8.18    7.16
   8 -16  -1   -3.69    5.12
   8 -16  -1   16.44    7.86
  -8  15   1    1.97    7.13
  -8 -15  -1    3.13    9.15
   8 -15  -1   15.41    6.40
   8 -15  -1   -0.09    6.07
  -8 -14  -1  155.14   11.48
  -8 -14  -1  157.92   18.81
  -8  14   1  152.26   16.00
   8 -14  -1  199.42   15.67
   8 -14  -1  179.00   15.01
  -8 -13  -1   -1.87    8.04
  -8  13   1    9.82    6.63
  -8 -13  -1    9.90    3.96
   8 -13  -1   16.54    6.67
   8 -13  -1   13.26    6.53
  -8 -12  -1  200.55   19.64
  -8 -12  -1  219.80   13.83
  -8  12   1  206.82   16.96
   8 -12  -1  183.94   15.91
  -8 -11  -1   22.58    4.94
  -8  11   1   35.61    7.83
  -8 -11  -1   30.96    9.07
   8 -11  -1   32.30    7.66
  -8  10   1   12.96    6.10
  -8 -10  -1    7.75    4.16
  -8 -10  -1    9.11    7.02
   8 -10  -1    6.32    5.58
  -8  -9  -1  225.30   14.71
  -8  -9  -1  234.28   18.05
  -8   9   1  243.18   16.83
   8  -9  -1  210.18   15.91
  -8  -8  -1   12.38    4.15
  -8  -8  -1   -0.36    4.29
  -8  -8  -1    6.56    6.13
  -8   8   1    8.55    5.16
  -8  -7  -1  834.56   46.09
  -8   7   1  786.72   45.06
  -8  -7  -1  813.44   44.82
  -8  -7  -1  779.04   43.62
  -8  -6  -1    1.30    5.01
  -8  -6  -1    2.71    3.12
  -8   6   1    9.97    4.51
  -8  -6  -1    3.69    4.62
  -8   5   1  373.18   23.82
  -8  -5  -1  373.70   24.12
  -8   5   1  457.90   23.43
  -8  -5  -1  418.14   23.36
  -8  -5  -1  394.49   24.61
  -8   5   1  386.22   24.02
  -8  -4  -1  322.60   20.37
  -8   4   1  313.29   18.11
  -8  -4  -1  336.46   20.39
  -8   4   1  318.07   20.06
  -8  -4  -1  302.28   19.05
  -8   4   1  335.03   19.96
   8  -4  -1  333.32   18.30
  -8   3   1  303.86   17.10
  -8   3   1  315.77   19.13
  -8  -3  -1  324.15   19.84
  -8   3   1  292.17   19.30
  -8  -3  -1  322.64   19.25
  -8  -3  -1  287.79   18.33
   8  -3  -1  313.89   17.21
  -8   2   1  259.83   17.60
  -8  -2  -1  271.09   16.71
  -8  -2  -1  270.59   17.96
  -8   2   1  277.52   15.05
  -8   2   1  261.97   16.84
  -8  -2  -1  270.14   17.13
   8   2   1  262.79   15.97
   8  -2  -1  286.94   15.09
  -8   1   1  102.55   10.20
  -8   1   1  119.47    9.22
  -8  -1  -1  115.94   10.70
  -8  -1  -1  122.71    9.30
  -8  -1  -1  110.10    9.18
   8  -1  -1  124.78    7.24
   8   1   1  111.66    8.08
  -8   0   1    0.08    3.33
  -8   0   1   -3.90    3.18
  -8   0   1    1.21    3.21
  -8   0  -1   -5.13    4.27
  -8   0  -1   10.48    4.03
  -8   0  -1    1.00    3.10
   8   0  -1   -0.07    1.76
   8   0   1    2.62    2.45
   8   0   1    0.43    2.77
  -8  -1   1   99.24    9.93
  -8  -1   1  130.70    9.77
  -8   1  -1  117.09   10.51
  -8  -1   1  116.72    9.06
  -8   1  -1   92.16    9.04
  -8   1  -1  108.44    7.61
   8   1  -1  113.91    7.34
   8  -1   1  112.58    8.16
   8  -1   1  122.58    7.87
  -8   2  -1  275.20   17.79
  -8   2  -1  263.25   16.96
  -8  -2   1  281.45   16.33
  -8   2  -1  271.87   15.60
  -8  -2   1  245.63   17.58
  -8  -2   1  284.53   17.33
   8  -2   1  274.25   15.72
   8  -2   1  270.52   15.71
  -8   3  -1  303.38   16.92
  -8  -3   1  295.83   17.39
  -8  -3   1  281.48   18.60
  -8   3  -1  282.68   18.25
  -8   3  -1  294.72   18.89
  -8  -3   1  277.48   18.78
   8  -3   1  305.90   17.04
   8  -3   1  304.90   16.92
  -8  -4   1  316.90   19.97
  -8  -4   1  310.75   19.76
  -8   4  -1  312.17   19.60
  -8  -4   1  288.52   18.13
  -8  -4   1  317.53   18.00
  -8   4  -1  311.49   19.34
   8  -4   1  327.03   18.23
   8  -4   1  303.94   17.71
  -8   5  -1  352.07   23.90
  -8  -5   1  384.82   24.78
  -8   5  -1  413.44   24.48
  -8  -5   1  433.66   22.82
  -8  -5   1  420.25   22.99
   8  -5   1  408.29   23.15
  -8   6  -1    2.85    4.34
  -8  -6   1    2.09    4.97
  -8  -6   1    7.65    2.85
  -8   6  -1    4.75    4.30
  -8  -6   1    4.94    3.01
   8  -6   1   -0.41    3.51
  -8   7  -1  795.62   45.22
  -8  -7   1  781.05   46.31
  -8  -7   1  783.91   43.37
  -8  -7   1  819.03   43.60
  -8   7  -1  870.51   44.98
  -8  -8   1    1.44    5.78
  -8  -8   1    7.28    2.61
  -8   8  -1    9.21    5.06
  -8   8  -1    9.11    4.40
  -8  -8   1   13.92    3.42
   8  -8   1   10.24    4.56
  -8   9  -1  214.25   16.04
  -8  -9   1  208.33   17.37
  -8  -9   1  243.69   13.62
  -8   9  -1  215.33   14.68
  -8  -9   1  211.66   13.04
   8  -9   1  196.43   14.62
  -8 -10   1    4.49    2.99
  -8 -10   1   14.11    7.27
  -8  10  -1    0.71    5.40
   8 -10   1   -4.99    4.28
  -8  11  -1   26.99    7.17
  -8 -11   1   30.51    8.98
  -8 -11   1   27.72    3.92
   8 -11   1   28.91    6.18
  -8  12  -1  220.80   16.86
  -8 -12   1  157.25   18.15
  -8 -12   1  216.06   12.06
   8 -12   1  181.44   14.79
  -8 -13   1    2.43    8.09
  -8  13  -1   17.15    7.20
  -8 -13   1    6.14    2.61
   8 -13   1    2.28    5.42
   8 -13   1    3.41    5.40
  -8 -14   1  182.78   20.46
  -8  14  -1  184.53   17.27
   8 -14   1  165.05   14.53
   8 -14   1  182.85   15.01
  -8  15  -1   11.25    7.34
  -8 -15   1   -0.74    8.93
   8 -15   1    8.21    6.11
   8 -15   1   10.68    6.46
  -8  16  -1    1.41    7.98
  -8 -16   1   10.03   10.12
   8 -16   1    1.92    6.14
   8 -16   1   -1.43    5.84
  -8  17  -1   -7.23    7.91
  -8 -17   1   -1.10    9.65
   8 -17   1    7.42    6.78
   8 -17   1    7.84    6.04
  -8  18  -1   29.87    9.45
  -8 -18   1   23.39   11.50
   8 -18   1    9.52    6.50
  -8  19  -1   26.73   10.53
  -8 -19   1   10.65   12.91
  -9 -19  -1   -2.86   10.23
  -9  19   1    3.59    9.67
   9 -19  -1   14.41    7.76
  -9 -18  -1   -5.88    9.93
  -9  18   1   -9.73    7.54
   9 -18  -1   15.42    6.93
  -9 -17  -1   13.12   10.47
  -9  17   1    8.85    8.66
   9 -17  -1    5.15    6.97
   9 -17  -1   25.13    8.51
  -9  16   1    7.41    7.93
  -9 -16  -1   12.17   10.45
   9 -16  -1    4.39    6.85
   9 -16  -1    9.87    6.86
  -9 -15  -1   27.57   11.02
  -9  15   1   31.95    9.51
   9 -15  -1   22.99    7.61
   9 -15  -1   32.48    7.98
  -9 -14  -1   37.27    5.25
  -9  14   1   32.46    8.82
  -9 -14  -1   41.94   11.77
   9 -14  -1   26.82    7.56
   9 -14  -1   29.97    7.92
  -9 -13  -1   20.84    5.04
  -9  13   1   26.56    8.45
  -9 -13  -1   27.19    9.94
   9 -13  -1   41.12    8.28
  -9 -12  -1   38.26   10.31
  -9 -12  -1   21.92    5.19
  -9  12   1   26.21    7.98
   9 -12  -1   41.77    7.92
  -9 -11  -1    1.84    7.17
  -9 -11  -1    3.13    4.06
  -9  11   1   -0.86    6.07
   9 -11  -1    8.95    5.92
  -9 -10  -1    8.70    7.48
  -9 -10  -1   16.20    4.65
  -9  10   1   11.24    6.56
   9 -10  -1   13.26    6.14
  -9  -9  -1  105.44    9.46
  -9  -9  -1  126.40   13.60
  -9   9   1  108.58   11.70
  -9  -8  -1  136.88   11.96
  -9  -8  -1  111.10   13.00
  -9  -8  -1  125.81   10.11
  -9   8   1  132.36   12.52
  -9   7   1   92.82   10.33
  -9  -7  -1  102.34    9.15
  -9  -7  -1  104.00   11.58
  -9  -7  -1  111.35   10.78
  -9  -6  -1   78.01    8.05
  -9   6   1   80.14    9.20
  -9  -6  -1  109.94   10.99
  -9  -6  -1   94.56    9.75
  -9  -5  -1   29.63    5.52
  -9   5   1   44.20    6.53
  -9   5   1   60.35    7.28
  -9  -5  -1   35.44    6.67
  -9  -5  -1   36.04    6.95
  -9  -4  -1    3.66    3.91
  -9  -4  -1   -1.65    4.47
  -9   4   1   10.39    4.81
  -9   4   1    7.13    4.24
  -9   4   1    4.20    2.37
  -9  -4  -1    1.89    4.39
   9  -4  -1   -0.03    2.42
  -9  -3  -1  131.41   10.84
  -9   3   1  148.59   11.71
  -9   3   1  160.16    9.35
  -9   3   1  157.02   12.27
  -9  -3  -1  130.26   12.23
  -9  -3  -1  163.44   11.90
   9  -3  -1  157.87    9.42
  -9   2   1   78.86    5.73
  -9  -2  -1   86.43    8.32
  -9   2   1   83.17    9.11
  -9   2   1   85.99    8.36
  -9  -2  -1   94.36    9.74
  -9  -2  -1   93.74    8.23
   9  -2  -1   90.84    5.94
   9   2   1   85.35    7.07
  -9   1   1  105.27    9.00
  -9  -1  -1   94.37   10.01
  -9  -1  -1  104.14    9.05
  -9   1   1   84.08    9.09
  -9  -1  -1   93.57    8.48
   9  -1  -1   94.65    6.34
   9   1   1  101.60    7.33
  -9   0  -1    4.79    4.93
  -9   0  -1   -0.21    3.24
  -9   0   1    1.61    3.55
  -9   0   1    0.01    3.51
  -9   0  -1   -0.71    3.51
  -9   0   1    1.39    3.43
   9   0  -1    0.39    1.83
   9   0   1   -0.37    2.46
  -9  -1   1   83.07    9.70
  -9  -1   1   99.67    9.50
  -9   1  -1  107.55    9.05
  -9   1  -1   95.99   10.11
  -9  -1   1  112.96    8.98
   9  -1   1  109.61    7.41
   9   1  -1  100.47    6.90
  -9  -2   1   83.99    8.65
  -9   2  -1  102.35    9.91
  -9  -2   1   84.64    7.92
  -9   2  -1   75.54    7.97
  -9  -2   1   92.12    9.63
  -9   2  -1   94.11    6.77
   9   2  -1   93.75    6.68
   9  -2   1   81.00    6.77
   9  -2   1   90.61    6.85
  -9  -3   1  152.51   11.77
  -9   3  -1  167.05   12.34
  -9   3  -1  162.56    9.76
  -9  -3   1  144.62   10.53
  -9   3  -1  152.18   11.48
  -9  -3   1  149.39   11.75
   9  -3   1  136.15    9.55
   9  -3   1  124.73    9.51
  -9  -4   1    0.71    4.38
  -9  -4   1    1.72    4.87
  -9  -4   1   -3.09    3.14
  -9   4  -1   -2.29    3.99
  -9   4  -1   -0.74    4.41
   9  -4   1    0.73    2.72
   9  -4   1    5.65    2.69
  -9   5  -1   38.65    6.43
  -9  -5   1   41.69    5.20
  -9  -5   1   54.20    7.99
  -9   5  -1   23.29    5.89
   9  -5   1   35.12    5.02
   9  -5   1   39.87    4.72
  -9  -6   1   97.62   10.86
  -9   6  -1   84.36    9.45
  -9  -6   1   92.86    7.71
  -9   6  -1   89.07    9.16
  -9  -6   1   85.88    7.11
   9  -6   1   83.55    7.97
  -9   7  -1  124.39   10.93
  -9   7  -1   96.76   10.35
  -9  -7   1   93.44    7.92
  -9  -7   1  113.54    8.57
  -9  -7   1  108.33   12.15
  -9   8  -1  120.98   11.11
  -9  -8   1  125.40    8.87
  -9   8  -1  107.01   11.54
  -9  -8   1  120.60    9.12
  -9  -8   1  147.73   14.12
   9  -8   1  121.64   10.04
  -9  -9   1  104.39    8.48
  -9  -9   1  118.45   13.42
  -9   9  -1   96.94   10.03
  -9  -9   1  111.02    8.41
  -9   9  -1  123.26   12.08
   9  -9   1  113.16   10.04
  -9 -10   1   26.62    8.29
  -9 -10   1   17.35    3.67
  -9  10  -1    5.49    6.10
   9 -10   1   19.09    5.24
  -9  11  -1    1.58    5.91
  -9 -11   1    6.35    7.48
  -9 -11   1    1.78    2.74
   9 -11   1    6.21    4.80
  -9 -12   1   27.03    3.67
  -9  12  -1   34.75    8.51
  -9 -12   1   29.79    9.12
   9 -12   1   31.03    6.77
  -9 -13   1   40.56   10.66
  -9  13  -1   28.13    8.78
   9 -13   1   26.19    6.59
  -9  14  -1   48.73    9.68
  -9 -14   1   19.32   10.40
   9 -14   1   33.65    7.45
   9 -14   1   19.46    6.96
  -9  15  -1   38.34   10.43
  -9 -15   1   45.20   12.62
   9 -15   1   26.49    7.62
   9 -15   1   57.52    8.79
  -9 -16   1   -8.48    9.08
  -9  16  -1   -1.58    7.11
   9 -16   1   -6.99    5.82
  -9 -17   1    9.45   10.29
  -9  17  -1   14.20    8.66
   9 -17   1   10.85    6.93
  -9 -18   1    0.94   10.61
  -9  18  -1    1.41    8.65
   9 -18   1   -0.90    6.23
  -9  19  -1    2.62    8.61
  -9 -19   1    9.98   11.49
 -10 -19  -1   15.10   11.86
 -10  19   1    3.67    9.89
  10 -19  -1   11.15    7.74
 -10  18   1   39.38   11.25
 -10 -18  -1   29.27   13.20
  10 -18  -1   27.34    8.66
 -10 -17  -1   28.14   11.56
 -10  17   1   15.77    9.59
  10 -17  -1   19.72    7.79
 -10 -16  -1    3.95    9.53
 -10  16   1    5.69    8.42
  10 -16  -1    5.50    6.80
 -10 -15  -1   23.48   11.29
 -10  15   1   19.29    8.74
  10 -15  -1   38.56    8.40
  10 -15  -1   25.73    8.31
 -10  14   1  151.93   16.54
 -10 -14  -1  129.43   17.87
  10 -14  -1  160.26   14.95
 -10 -13  -1   20.16    9.93
 -10 -13  -1   24.02    5.15
 -10  13   1   33.72    8.86
  10 -13  -1   35.94    7.67
 -10 -12  -1  265.97   16.63
 -10  12   1  266.33   20.63
 -10 -12  -1  232.05   21.52
  10 -12  -1  257.69   18.74
 -10 -11  -1   53.72   11.08
 -10 -11  -1   55.56    7.01
 -10  11   1   80.27   10.97
  10 -11  -1   52.31    8.65
 -10 -10  -1   56.84   11.09
 -10  10   1   59.28    9.73
 -10 -10  -1   67.31    7.74
  10 -10  -1   82.28    9.84
 -10   9   1    4.40    5.75
 -10  -9  -1    7.64    4.40
 -10  -9  -1    9.35    7.01
 -10   8   1   78.46    9.95
 -10  -8  -1   72.75   10.83
 -10  -8  -1   80.16    8.10
 -10  -8  -1   73.03    9.38
 -10  -7  -1    1.57    5.62
 -10  -7  -1    2.35    4.11
 -10   7   1    5.13    5.33
 -10  -7  -1   -0.24    5.84
 -10  -6  -1   56.88    9.08
 -10   6   1   69.87    8.78
 -10  -6  -1   63.86    8.87
 -10  -6  -1   71.02    7.65
 -10   5   1   18.85    6.21
 -10  -5  -1    7.46    4.04
 -10   5   1   14.10    5.24
 -10  -5  -1   12.28    5.66
 -10  -5  -1   -0.14    5.25
 -10  -4  -1  851.74   45.83
 -10   4   1  769.90   45.07
 -10   4   1  784.72   42.91
 -10  -4  -1  818.43   46.06
 -10  -4  -1  771.87   44.39
 -10   4   1  861.39   45.94
  10  -4  -1  810.73   43.05
 -10   3   1   11.76    4.97
 -10   3   1    9.26    5.32
 -10  -3  -1   13.25    5.38
 -10   3   1   13.00    2.49
 -10  -3  -1   11.74    4.27
 -10  -3  -1    9.15    5.38
  10  -3  -1    9.64    2.63
  10   3   1   14.80    3.83
 -10  -2  -1  321.04   20.30
 -10  -2  -1  298.79   21.50
 -10  -2  -1  337.86   20.53
 -10   2   1  323.35   21.49
 -10   2   1  362.93   20.83
  10  -2  -1  337.21   18.22
  10   2   1  330.63   19.26
 -10   1   1  104.53    9.31
 -10  -1  -1   99.24    8.80
 -10   1   1   82.74    9.94
 -10  -1  -1  101.78    9.13
 -10  -1  -1  102.61   10.58
  10   1   1   83.19    7.28
  10  -1  -1   94.79    6.31
 -10   0  -1   -0.27    3.60
 -10   0  -1   -9.61    4.33
 -10   0   1   -3.14    3.86
 -10   0   1   -0.63    4.78
 -10   0   1   -2.34    3.56
 -10   0  -1    2.01    3.99
  10   0  -1    1.79    1.97
  10   0   1   -1.00    2.52
 -10  -1   1  100.80    9.18
 -10  -1   1   97.17    9.11
 -10  -1   1   93.10   10.24
 -10   1  -1   97.91    9.53
 -10   1  -1  107.97   11.06
  10  -1   1   99.30    7.37
  10   1  -1  101.57    6.93
 -10  -2   1  367.45   21.25
 -10   2  -1  354.98   21.09
 -10   2  -1  338.64   21.96
 -10  -2   1  307.29   21.68
 -10  -2   1  309.35   19.98
 -10   2  -1  325.84   18.96
  10  -2   1  321.74   19.06
  10   2  -1  358.53   19.07
 -10   3  -1   11.45    3.47
 -10   3  -1   11.35    4.77
 -10  -3   1    2.71    5.03
 -10  -3   1   12.67    4.44
 -10  -3   1   15.05    5.28
 -10   3  -1    7.56    5.42
  10  -3   1   10.25    3.07
 -10   4  -1  754.51   44.20
 -10   4  -1  806.15   44.87
 -10  -4   1  754.27   43.05
 -10  -4   1  812.63   44.79
 -10  -4   1  796.08   45.06
  10  -4   1  812.61   42.68
 -10  -5   1    5.63    3.97
 -10   5  -1   11.49    5.65
 -10  -5   1   12.40    6.02
 -10   5  -1    4.98    4.91
  10  -5   1   14.94    3.93
 -10   6  -1   74.64    8.80
 -10  -6   1   54.47    6.57
 -10   6  -1   66.05    8.76
 -10  -6   1   58.82    9.56
  10  -6   1   73.68    7.22
 -10   7  -1   -2.54    4.54
 -10   7  -1    1.46    4.94
 -10  -7   1    1.85    6.13
 -10  -7   1   -1.72    3.40
 -10   8  -1   90.02   10.35
 -10   8  -1   74.43    9.44
 -10  -8   1   83.95    8.74
 -10  -8   1   81.88    7.59
 -10  -8   1  104.46   12.22
 -10   9  -1    2.48    5.23
 -10   9  -1    1.27    5.51
 -10  -9   1    8.34    3.65
 -10  -9   1    8.29    7.17
  10  -9   1   10.49    4.72
 -10 -10   1   72.79    6.85
 -10  10  -1   96.01   11.26
 -10 -10   1   66.02   11.50
  10 -10   1   75.41    8.49
 -10 -11   1   89.16   12.97
 -10  11  -1   69.34   10.24
 -10 -11   1   68.11    6.26
  10 -11   1   64.30    8.16
 -10 -12   1  258.54   22.49
 -10  12  -1  308.69   21.46
 -10 -12   1  269.44   15.74
  10 -12   1  263.33   18.28
 -10  13  -1   20.97    8.65
 -10 -13   1   20.53    9.99
  10 -13   1   45.19    7.22
 -10  14  -1  101.78   14.17
 -10 -14   1  163.43   18.85
  10 -14   1  133.98   12.84
 -10  15  -1   17.87    8.96
 -10 -15   1   27.21   11.31
  10 -15   1   12.99    6.94
 -10 -16   1   18.46   11.22
 -10  16  -1    7.05    8.49
  10 -16   1   13.80    7.23
 -10 -17   1    0.67   11.17
 -10  17  -1    5.53    8.65
  10 -17   1   11.71    7.17
 -10  18  -1   23.92   10.37
 -10 -18   1   38.14   14.06
  10 -18   1   29.20    8.32
 -10  19  -1   15.87   10.05
 -10 -19   1    1.10   11.62
 -11 -18  -1   39.28   13.16
 -11  18   1   14.57   10.04
  11 -18  -1   23.81    8.72
 -11  17   1    0.69    8.48
 -11 -17  -1   -2.09   10.34
  11 -17  -1   10.67    8.11
 -11  16   1    2.49    8.86
 -11 -16  -1   -8.86    9.50
  11 -16  -1    1.75    7.37
 -11 -15  -1    2.60    9.66
 -11  15   1    3.35    8.20
  11 -15  -1   13.89    7.81
 -11  14   1    6.33    7.83
 -11 -14  -1   -1.00    8.98
  11 -14  -1   26.02    6.91
 -11 -13  -1   12.70    4.26
 -11 -13  -1    3.47    8.88
 -11  13   1    7.81    8.03
  11 -13  -1    9.07    6.01
 -11  12   1   48.64   10.31
 -11 -12  -1   49.93   11.59
 -11 -12  -1   54.61    6.81
  11 -12  -1   59.05    8.93
 -11  11   1   -3.85    6.24
 -11 -11  -1   -5.44    4.05
 -11 -11  -1   -1.74    7.95
  11 -11  -1   -5.95    5.68
 -11  10   1   72.95   10.97
 -11 -10  -1  103.98    9.18
 -11 -10  -1   78.28   12.70
  11 -10  -1   74.23    9.82
 -11  -9  -1   51.26   10.37
 -11   9   1   52.98    9.27
 -11  -9  -1   49.74    7.03
 -11  -8  -1    4.11    6.82
 -11   8   1   -0.49    5.49
 -11  -8  -1    1.48    4.58
 -11  -8  -1   -2.56    5.29
 -11   7   1    2.72    5.41
 -11  -7  -1    2.78    6.47
 -11  -7  -1    4.24    4.55
 -11  -7  -1    4.44    5.67
 -11   6   1    6.18    5.31
 -11  -6  -1    3.93    6.15
 -11  -6  -1    4.32    4.62
 -11  -6  -1    2.66    5.80
 -11  -5  -1   25.22    7.05
 -11   5   1   19.58    5.79
 -11  -5  -1   21.44    6.66
 -11  -5  -1   25.22    5.64
 -11  -4  -1   96.13   10.84
 -11  -4  -1   99.60   11.11
 -11  -4  -1   89.08    9.31
 -11   4   1   92.59   10.54
 -11   4   1   88.91    9.51
 -11   4   1   92.05    6.86
  11  -4  -1   90.80    7.04
  11   4   1  101.69    8.80
 -11   3   1   12.15    5.19
 -11  -3  -1    8.63    5.34
 -11  -3  -1    5.10    5.79
 -11  -3  -1    5.24    4.42
 -11   3   1    7.58    5.46
 -11   3   1    9.76    2.37
  11   3   1   -0.21    3.30
  11  -3  -1    9.72    2.71
 -11  -2  -1    3.00    4.09
 -11   2   1    9.16    4.74
 -11  -2  -1    4.05    4.40
 -11   2   1   10.11    5.60
 -11  -2  -1    2.21    4.28
  11  -2  -1    3.64    2.11
  11   2   1    5.85    3.18
 -11  -1  -1    2.02    4.46
 -11  -1  -1   -0.49    3.67
 -11   1   1    1.96    4.16
 -11   1   1   -7.76    4.56
 -11  -1  -1   -0.40    5.19
  11   1   1    2.70    2.88
  11  -1  -1    0.78    1.84
 -11   0  -1    5.63    5.62
 -11   0  -1    2.25    3.97
 -11   0  -1    5.30    4.46
 -11   0   1    1.81    4.22
 -11   0   1    6.11    5.31
 -11   0   1    3.34    4.17
  11   0   1    1.70    2.73
  11   0  -1    1.22    2.01
 -11   1  -1    1.93    4.39
 -11   1  -1    3.34    5.46
 -11  -1   1   -1.13    4.07
 -11  -1   1    3.66    3.87
 -11  -1   1   -1.19    4.89
  11   1  -1    0.40    2.14
  11  -1   1    0.01    2.58
 -11   2  -1    6.06    2.78
 -11  -2   1   -0.86    3.58
 -11   2  -1   13.74    5.08
 -11   2  -1    1.34    4.21
 -11  -2   1    2.44    5.26
 -11  -2   1    5.12    5.27
  11   2  -1    5.23    2.67
  11  -2   1   11.29    3.10
 -11  -3   1    4.23    5.03
 -11  -3   1    3.24    5.31
 -11  -3   1   12.04    4.58
 -11   3  -1   16.86    5.37
 -11   3  -1    2.13    5.30
  11   3  -1   10.65    3.27
  11  -3   1    8.40    3.16
 -11  -4   1   87.17    8.45
 -11  -4   1   88.58   10.49
 -11   4  -1   90.12    9.83
 -11   4  -1   92.48   10.44
 -11  -4   1   86.03   10.67
  11  -4   1   90.24    7.64
 -11  -5   1   20.67    6.60
 -11   5  -1   20.04    6.48
 -11  -5   1   22.26    4.96
 -11   5  -1   17.98    5.28
  11  -5   1   28.51    4.77
 -11   6  -1    2.65    5.28
 -11  -6   1   -1.89    6.02
 -11  -6   1    9.09    3.93
 -11   6  -1    5.47    5.27
  11  -6   1    2.27    3.54
 -11   7  -1    2.98    5.19
 -11  -7   1   -3.22    3.73
 -11  -7   1   -2.59    6.29
 -11   7  -1   -1.94    5.38
 -11  -8   1    0.73    3.69
 -11  -8   1    2.35    6.71
 -11   8  -1   -3.85    4.91
 -11   8  -1   -3.54    5.22
 -11  -9   1   37.79    5.44
 -11  -9   1   41.84    9.76
 -11   9  -1   33.41    8.08
  11  -9   1   49.53    6.83
 -11 -10   1  100.98    8.12
 -11 -10   1   95.69   13.51
 -11  10  -1   66.01   10.75
  11 -10   1   93.27    9.44
 -11  11  -1  -10.43    5.55
 -11 -11   1   -0.06    3.18
 -11 -11   1   -5.01    7.57
  11 -11   1    5.36    4.64
 -11 -12   1   58.79    6.94
 -11 -12   1   45.25   11.52
 -11  12  -1   66.16   10.90
  11 -12   1   60.00    8.21
 -11  13  -1    1.40    7.70
 -11 -13   1    1.18    8.93
 -11  14  -1   -0.03    7.60
 -11 -14   1    0.52    9.39
 -11 -15   1    3.95    9.87
 -11  15  -1   -3.77    7.95
  11 -15   1   -1.96    6.35
 -11  16  -1   17.96    8.96
 -11 -16   1   -8.55    9.50
  11 -16   1    1.07    6.43
 -11 -17   1    8.37   10.63
 -11  17  -1  -19.25    7.38
  11 -17   1    7.33    7.50
 -11 -18   1   42.74   13.50
 -11  18  -1   18.84    9.94
  11 -18   1   21.18    8.12
 -12 -18  -1   22.40   13.79
 -12  18   1   10.34    9.94
  12 -18  -1   15.77    8.55
 -12  17   1   -1.65    9.21
 -12 -17  -1    0.37   10.83
  12 -17  -1    7.75    8.02
 -12 -16  -1   -4.15    9.89
 -12  16   1   13.35    9.19
  12 -16  -1   -0.33    7.51
 -12 -15  -1   34.35   12.57
 -12  15   1   24.48    9.88
 -12 -14  -1  101.27   16.20
 -12  14   1   86.34   13.82
 -12  13   1    7.15    7.88
 -12 -13  -1    7.65    4.09
 -12 -13  -1   -7.24    8.48
  12 -13  -1    5.04    6.56
 -12  12   1  155.75   15.96
 -12 -12  -1  109.98    9.89
 -12 -12  -1   93.53   15.84
  12 -12  -1  114.48   12.26
 -12  11   1   99.57   13.97
 -12 -11  -1  111.25   15.60
 -12 -11  -1  118.13   10.60
  12 -11  -1  150.76   13.15
 -12 -10  -1   28.41    6.26
 -12 -10  -1   33.04   10.05
 -12  10   1   45.70    9.10
 -12   9   1   55.12   10.13
 -12  -9  -1   93.73    9.16
 -12  -9  -1   92.24   12.80
 -12  -8  -1  106.08    9.80
 -12  -8  -1   88.05   12.54
 -12   8   1   79.87   11.11
 -12  -7  -1   94.24   12.45
 -12  -7  -1   94.31    9.67
 -12  -7  -1   94.19   11.49
 -12   7   1   93.95   11.24
 -12  -6  -1    3.93    6.17
 -12   6   1    8.68    5.99
 -12  -6  -1    8.94    5.09
 -12  -6  -1    2.54    6.30
 -12   5   1  463.23   29.99
 -12  -5  -1  469.91   30.97
 -12  -5  -1  509.97   29.29
 -12  -5  -1  546.34   31.41
  12   5   1  484.71   28.74
 -12   4   1   75.23   10.47
 -12   4   1   96.84    6.72
 -12  -4  -1   64.78    9.86
 -12  -4  -1   85.39    9.36
 -12   4   1   78.31    9.79
 -12  -4  -1   98.39   10.82
  12   4   1   89.48    8.54
 -12   3   1  223.23   17.92
 -12  -3  -1  236.23   16.19
 -12   3   1  222.99   16.76
 -12  -3  -1  219.29   18.08
 -12  -3  -1  241.05   16.78
  12  -3  -1  242.51   13.66
  12   3   1  238.36   15.06
 -12   2   1   -3.33    4.48
 -12  -2  -1    0.88    4.86
 -12  -2  -1   -0.68    5.71
 -12  -2  -1   -3.67    4.56
 -12   2   1  -11.67    4.98
  12  -2  -1   -1.58    1.97
  12   2   1   -1.61    3.08
 -12   1   1   16.84    5.80
 -12  -1  -1   13.38    6.74
 -12   1   1   17.86    6.79
 -12  -1  -1   16.63    4.98
 -12  -1  -1    9.66    4.92
  12   1   1   10.26    3.54
  12  -1  -1   18.96    2.88
 -12   0   1   -1.64    5.57
 -12   0  -1    4.71    4.21
 -12   0  -1    5.23    5.89
 -12   0  -1    6.48    4.52
 -12   0   1   -0.97    4.76
  12   0   1    6.15    3.12
  12   0  -1   -2.18    1.99
 -12   1  -1   13.43    5.35
 -12  -1   1   16.57    6.68
 -12  -1   1   19.91    5.37
 -12  -1   1   12.71    5.17
 -12   1  -1    6.93    5.18
  12   1  -1   16.18    3.12
  12  -1   1   19.61    3.71
 -12  -2   1    8.93    6.10
 -12   2  -1   -7.99    5.37
 -12  -2   1    1.09    4.85
 -12  -2   1   -1.32    4.25
 -12   2  -1    1.65    4.81
  12  -2   1    2.48    2.98
  12   2  -1   -1.37    2.61
 -12  -3   1  246.08   16.02
 -12   3  -1  222.42   17.07
 -12  -3   1  254.66   17.45
 -12  -3   1  194.49   17.82
 -12   3  -1  216.78   17.95
  12   3  -1  255.27   14.88
  12  -3   1  248.55   14.62
 -12  -4   1   74.42    8.57
 -12  -4   1   90.04   10.76
 -12   4  -1   83.10   10.79
 -12   4  -1   87.27   10.26
  12  -4   1   90.80    7.85
  12   4  -1   91.08    8.05
 -12  -5   1  481.69   31.18
 -12   5  -1  516.82   31.10
 -12   5  -1  461.88   29.87
 -12  -5   1  519.17   28.87
  12  -5   1  489.96   28.03
 -12   6  -1    8.63    6.15
 -12   6  -1    5.83    5.57
 -12  -6   1    8.08    4.51
 -12  -6   1    2.21    7.01
  12  -6   1    4.29    4.01
 -12   7  -1  113.54   12.06
 -12   7  -1  108.75   11.84
 -12  -7   1  102.56   12.96
 -12  -7   1   92.56    9.16
 -12  -8   1  102.30   13.97
 -12   8  -1   70.41   10.83
 -12   8  -1  109.79   11.91
 -12  -8   1   92.28    8.77
 -12   9  -1   54.65   10.23
 -12  -9   1   82.85   13.20
 -12  -9   1   76.33    7.67
  12  -9   1   79.17    8.52
 -12 -10   1   33.56   10.19
 -12 -10   1   42.41    5.48
 -12  10  -1   49.80    9.38
  12 -10   1   24.07    5.85
 -12 -11   1  130.93   16.32
 -12 -11   1  114.36    9.02
 -12  11  -1   88.97   12.94
  12 -11   1  121.97   10.34
 -12  12  -1   91.94   13.29
 -12 -12   1  110.40   15.66
 -12  13  -1   11.73    8.67
 -12 -13   1    6.40   10.19
 -12  14  -1   91.60   14.02
 -12 -14   1  107.28   16.42
 -12 -15   1   25.12   11.28
 -12  15  -1   24.01   10.03
 -12  16  -1    5.17    8.43
 -12 -16   1    8.13   11.08
  12 -16   1   -4.25    6.70
 -12 -17   1    8.25   11.79
 -12  17  -1   -0.64    8.82
  12 -17   1    8.20    7.54
 -12 -18   1   22.04   12.49
 -12  18  -1   24.53   10.88
  12 -18   1    8.80    7.59
 -13  17   1  116.34   16.50
 -13 -17  -1   89.58   17.70
  13 -17  -1  107.97   13.44
 -13  16   1   14.99    9.46
 -13 -16  -1   -9.85    9.63
  13 -16  -1    4.28    7.19
 -13 -15  -1   -8.89    9.75
 -13  15   1   19.91    9.47
 -13  14   1   35.00   10.68
 -13 -14  -1   18.99   11.23
 -13  13   1    9.38    8.52
 -13 -13  -1    3.41    9.23
 -13  12   1    6.44    8.48
 -13 -12  -1    6.10    4.77
 -13 -12  -1   -3.51    8.55
 -13 -11  -1    3.96    4.64
 -13  11   1   -4.94    6.76
 -13 -11  -1   -5.90    8.27
  13 -11  -1    6.84    6.27
 -13 -10  -1    3.16    4.84
 -13 -10  -1    2.36    8.36
 -13  10   1    3.30    7.19
 -13  -9  -1    7.54    5.21
 -13   9   1    2.53    6.72
 -13  -9  -1    7.29    8.49
 -13  -8  -1   -0.32    8.22
 -13   8   1    8.47    7.00
 -13  -8  -1   12.10    5.59
 -13  -7  -1   11.54    5.45
 -13  -7  -1    6.04    7.50
 -13  -7  -1   12.48    7.15
 -13   7   1    7.83    6.72
 -13  -6  -1   84.40   11.52
 -13   6   1   76.97   10.00
 -13  -6  -1   88.18   11.76
 -13  -6  -1   79.24    9.34
  13   6   1   91.05    9.54
 -13  -5  -1   12.15    6.95
 -13  -5  -1    5.00    4.89
 -13  -5  -1    2.94    6.00
 -13   5   1    0.09    5.56
  13   5   1    7.26    4.59
 -13  -4  -1   35.63    8.45
 -13   4   1   26.66    6.91
 -13  -4  -1   23.07    6.53
 -13  -4  -1   20.41    6.83
  13   4   1   33.39    5.62
 -13  -3  -1  104.46   12.75
 -13  -3  -1  126.93   12.09
 -13   3   1  121.30   13.20
 -13   3   1  105.36   11.07
 -13  -3  -1   92.14   10.39
  13   3   1  100.62    8.84
  13  -3  -1   94.48    7.06
 -13   2   1   -5.39    5.85
 -13   2   1   -0.36    5.12
 -13  -2  -1    3.99    5.55
 -13  -2  -1    5.43    6.66
 -13  -2  -1    0.11    4.70
  13   2   1    7.67    3.70
  13  -2  -1   -0.92    2.08
 -13   1   1    8.64    6.56
 -13  -1  -1    1.44    4.37
 -13   1   1   -0.35    4.94
 -13  -1  -1    7.03    6.58
 -13  -1  -1    3.57    4.92
  13  -1  -1    6.43    2.21
  13   1   1    2.54    3.32
 -13   0   1   -3.03    5.80
 -13   0   1   -1.30    4.89
 -13   0  -1   -1.89    4.73
 -13   0  -1    0.57    6.25
  13   0  -1    2.87    2.32
  13   0   1    2.19    3.06
 -13   1  -1    3.53    5.23
 -13  -1   1   -1.88    5.14
 -13  -1   1    6.87    6.55
 -13  -1   1    3.00    4.85
 -13   1  -1    2.60    6.54
  13   1  -1    7.09    2.76
  13  -1   1    3.46    3.01
 -13  -2   1    9.07    4.73
 -13   2  -1    3.75    6.38
 -13   2  -1    0.04    4.92
 -13  -2   1    3.49    6.22
 -13  -2   1   -3.88    5.62
  13  -2   1    4.62    3.07
  13   2  -1   -2.10    2.72
 -13   3  -1   82.92   11.57
 -13  -3   1   87.74   10.71
 -13   3  -1  107.96   11.16
 -13  -3   1   95.80    9.59
  13  -3   1   97.00    7.68
  13   3  -1   90.44    7.78
 -13  -4   1   27.89    6.05
 -13   4  -1   30.67    8.33
 -13  -4   1   28.51    7.55
 -13   4  -1   31.42    7.61
  13   4  -1   31.16    5.12
  13  -4   1   30.31    4.84
 -13   5  -1    0.74    7.02
 -13   5  -1    1.58    5.87
 -13  -5   1    0.71    4.28
 -13  -5   1    1.85    7.10
  13   5  -1    3.40    4.05
  13  -5   1    1.59    3.49
 -13   6  -1   71.35   10.50
 -13  -6   1   70.89   11.67
 -13  -6   1   71.88    8.40
 -13   6  -1   92.29   10.92
  13  -6   1   84.95    8.24
 -13   7  -1    6.68    6.43
 -13  -7   1   20.23    5.29
 -13   7  -1   17.76    7.91
 -13  -7   1   -2.14    7.11
 -13  -8   1    2.28    4.41
 -13  -8   1    6.51    8.74
 -13   8  -1   11.44    7.19
 -13  -9   1    0.09    3.93
 -13  -9   1    4.42    8.09
 -13   9  -1   -0.07    6.52
  13  -9   1   -8.53    4.41
 -13 -10   1    0.39    7.62
 -13  10  -1    8.34    7.46
 -13 -10   1   12.99    4.05
 -13 -11   1   -6.17    7.87
 -13  11  -1   -4.09    7.18
 -13 -11   1   -6.45    3.15
 -13  12  -1   11.15    8.15
 -13 -12   1    1.34    9.30
 -13 -13   1   12.34   10.22
 -13  13  -1   16.17    9.16
 -13 -14   1   22.06   11.32
 -13  14  -1   21.34   10.01
 -13  15  -1   -9.01    9.17
 -13 -15   1   13.72   12.15
 -13  16  -1    0.91    8.82
 -13 -16   1   22.10   12.47
  13 -16   1   -7.83    6.93
 -13  17  -1  114.54   16.10
 -13 -17   1  124.73   19.23
  13 -17   1   88.38   12.98
 -14  16   1    7.87    9.33
 -14 -16  -1   22.29   12.51
  14 -16  -1    4.84    8.48
 -14  15   1   19.44    9.34
 -14 -15  -1    3.79    9.83
 -14 -14  -1   16.74   11.06
 -14  14   1    1.20    8.63
 -14 -13  -1   22.88   12.11
 -14  13   1   35.31   10.65
 -14 -12  -1   29.09   11.68
 -14  12   1   26.51   10.33
 -14 -12  -1   18.24    5.43
 -14  11   1   41.35   10.43
 -14 -11  -1   39.48    6.61
 -14 -11  -1   38.78   11.33
 -14 -10  -1  167.50   18.73
 -14 -10  -1  158.29   13.37
 -14  10   1  162.06   17.04
 -14   9   1   13.20    7.92
 -14  -9  -1   10.12    8.54
 -14  -9  -1   -3.42    4.91
 -14   8   1  440.37   28.72
 -14  -8  -1  408.58   26.15
 -14  -8  -1  419.80   29.25
 -14  -7  -1  117.59   11.64
 -14  -7  -1  133.48   15.27
 -14   7   1  106.73   13.51
  14   7   1  132.72   12.41
 -14  -6  -1  258.65   17.85
 -14  -6  -1  260.82   20.43
 -14   6   1  257.47   19.43
 -14  -6  -1  220.22   19.84
  14   6   1  242.11   17.14
 -14  -5  -1   22.16    5.92
 -14   5   1   11.51    6.49
 -14  -5  -1    9.14    7.77
 -14  -5  -1   11.03    7.67
  14   5   1   18.39    5.47
 -14  -4  -1  169.78   15.07
 -14   4   1  134.56   13.54
 -14  -4  -1  132.86   12.33
 -14  -4  -1  129.84   14.83
  14   4   1  122.86   11.09
 -14   3   1    7.65    5.88
 -14  -3  -1   -0.19    5.05
 -14  -3  -1    7.34    7.28
 -14  -3  -1   10.09    6.04
  14   3   1    5.41    3.97
 -14  -2  -1   84.40   10.28
 -14   2   1   93.76   11.21
 -14  -2  -1   89.61   12.50
 -14  -2  -1  104.67   10.82
  14   2   1   92.89    8.27
 -14  -1  -1   51.75    8.03
 -14  -1  -1   50.91    9.89
 -14   1   1   42.97    7.95
 -14  -1  -1   49.65    8.19
  14  -1  -1   57.41    5.65
  14   1   1   50.70    5.95
 -14   0  -1   -1.52    4.99
 -14   0   1    7.17    5.95
 -14   0  -1    2.12    6.45
  14   0   1   -1.94    2.99
  14   0  -1   -1.32    2.13
 -14  -1   1   53.27    8.92
 -14   1  -1   69.43   10.79
 -14   1  -1   45.01    7.95
 -14  -1   1   52.31    8.31
  14  -1   1   50.57    5.77
  14   1  -1   54.48    5.09
 -14  -2   1  103.61   10.74
 -14   2  -1   79.67   10.59
 -14   2  -1   90.71   12.36
 -14  -2   1   96.34   11.12
  14  -2   1  103.18    8.00
  14   2  -1   85.65    7.53
 -14  -3   1    4.49    6.71
 -14   3  -1    5.96    5.61
 -14  -3   1    2.01    5.37
 -14   3  -1    0.53    6.43
  14  -3   1   12.91    3.65
  14   3  -1   13.19    3.85
 -14   4  -1  125.51   13.73
 -14   4  -1  158.66   15.60
 -14  -4   1  138.73   14.27
 -14  -4   1  151.48   12.54
  14  -4   1  135.50   10.01
  14   4  -1  130.17   10.51
 -14  -5   1   31.40    8.82
 -14   5  -1   23.69    8.35
 -14   5  -1   31.31    7.85
 -14  -5   1   23.87    6.15
  14   5  -1   28.60    5.29
  14  -5   1    9.34    4.07
 -14   6  -1  288.64   19.35
 -14   6  -1  245.04   20.05
 -14  -6   1  285.37   21.51
 -14  -6   1  236.25   17.34
  14   6  -1  247.81   17.03
 -14  -7   1  137.46   15.64
 -14   7  -1  140.68   15.21
 -14   7  -1  113.20   13.50
 -14  -7   1  144.82   11.72
 -14  -8   1  434.89   25.57
 -14  -8   1  458.35   29.84
 -14   8  -1  372.08   27.37
 -14   9  -1    6.30    7.61
 -14  -9   1    8.48    8.90
 -14  -9   1    9.27    4.54
 -14 -10   1  137.52   11.28
 -14 -10   1  191.82   19.37
 -14  10  -1  145.19   16.45
 -14 -11   1   37.74   11.85
 -14  11  -1   48.95   10.69
 -14  12  -1   13.97    9.15
 -14 -12   1   37.77   11.98
 -14  13  -1    7.79    9.08
 -14 -13   1   51.16   12.81
 -14 -14   1   10.46   10.97
 -14  14  -1   10.31   10.34
 -14 -15   1    0.79   10.33
 -14  15  -1    4.85    9.38
 -14  16  -1   19.15   10.46
 -14 -16   1   18.76   12.53
  14 -16   1    8.86    7.53
 -15  16   1   34.23   12.44
 -15 -16  -1   -5.36   10.68
 -15  15   1   21.39   10.07
 -15 -15  -1    9.39   10.89
 -15  14   1   -2.50    8.72
 -15 -14  -1   21.57   12.26
 -15 -13  -1   16.63   11.24
 -15  13   1   18.03    9.74
 -15 -12  -1    3.95    9.69
 -15  12   1   -7.85    8.47
 -15 -11  -1   21.41    5.96
 -15 -11  -1   28.75   11.42
 -15  11   1   32.90   10.02
 -15 -10  -1    0.14    9.10
 -15 -10  -1   -8.18    4.88
 -15  10   1   -2.96    6.85
 -15  -9  -1   91.94   13.72
 -15   9   1   81.32   12.48
 -15  -9  -1   72.86    9.61
 -15   8   1    4.52    7.66
 -15  -8  -1   18.14    6.54
 -15  -8  -1   20.38    8.89
  15   8   1   15.08    6.80
 -15  -7  -1  182.62   18.04
 -15  -7  -1  176.55   14.83
 -15   7   1  181.76   17.54
  15   7   1  176.21   14.48
 -15  -6  -1    3.54    5.81
 -15   6   1    3.82    6.55
 -15  -6  -1   15.87    8.01
  15   6   1    4.71    5.31
 -15  -5  -1   23.43    8.13
 -15  -5  -1   33.13    9.27
 -15  -5  -1   25.93    7.03
 -15   5   1   12.46    7.08
  15   5   1   24.22    5.95
 -15  -4  -1   14.24    8.11
 -15  -4  -1   18.24    7.80
 -15   4   1   22.04    7.17
 -15  -4  -1   22.07    6.30
  15   4   1   25.23    5.44
 -15  -3  -1   30.71    9.10
 -15  -3  -1   45.47    8.40
 -15   3   1   40.55    8.20
 -15  -3  -1   44.23    8.91
  15   3   1   32.89    5.80
 -15  -2  -1    0.39    5.52
 -15  -2  -1   -1.00    5.37
 -15   2   1    0.72    5.53
 -15  -2  -1    5.52    6.23
  15   2   1   -3.75    3.65
 -15  -1  -1   18.05    8.47
 -15   1   1   10.50    6.34
 -15  -1  -1   36.52    7.50
 -15  -1  -1   22.02    6.83
  15   1   1   24.05    4.54
 -15   0  -1   -3.34    5.93
 -15   0   1    0.96    5.35
 -15   0  -1   -4.00    6.59
  15   0   1    0.07    3.23
 -15   1  -1   17.45    7.10
 -15  -1   1   11.70    5.80
 -15   1  -1   21.13    8.36
  15  -1   1   18.97    4.47
 -15   2  -1   -4.05    6.77
 -15  -2   1    4.08    6.54
 -15  -2   1    3.84    5.04
 -15   2  -1    0.52    5.73
 -15   3  -1   40.28    8.80
 -15  -3   1   31.77    8.84
 -15   3  -1   13.45    8.16
 -15  -3   1   27.61    7.07
 -15   4  -1   28.91    9.58
 -15  -4   1   25.72    8.24
 -15  -4   1    8.15    6.31
 -15   4  -1   15.68    7.42
  15   4  -1   28.25    4.97
 -15   5  -1   31.07    9.13
 -15  -5   1   34.26    9.02
 -15  -5   1   25.72    6.88
 -15   5  -1   35.19    8.37
  15   5  -1   26.58    5.66
 -15   6  -1    6.22    8.17
 -15  -6   1    1.83    7.39
 -15   6  -1   -1.47    6.45
 -15  -6   1   -2.99    4.82
  15   6  -1   10.50    4.83
 -15   7  -1  168.62   17.15
 -15  -7   1  204.19   18.22
 -15  -7   1  176.16   14.10
  15   7  -1  182.67   14.26
 -15  -8   1   19.18    9.43
 -15  -8   1   17.54    5.66
 -15   8  -1   17.26    8.23
 -15   9  -1   79.78   12.27
 -15  -9   1   77.30    8.62
 -15  -9   1   76.92   13.49
 -15  10  -1    4.18    8.05
 -15 -10   1    1.69    3.89
 -15 -10   1   -4.31    8.73
 -15  11  -1   20.60    9.45
 -15 -11   1   29.55   11.89
 -15 -12   1   11.53   11.06
 -15  12  -1    1.55    8.43
 -15 -13   1   20.08   10.79
 -15  13  -1   16.36    9.91
 -15 -14   1   -2.78    9.87
 -15  14  -1   -1.81    9.61
 -15 -15   1    8.77   11.42
 -15  15  -1   11.48    9.99
 -15  16  -1    7.84    9.78
 -15 -16   1    3.99   11.83
 -16 -15  -1    4.33   11.57
 -16  15   1    2.82    9.01
 -16 -14  -1   -9.01   10.39
 -16  14   1   -1.39    9.26
 -16  13   1   38.36   10.91
 -16 -13  -1   26.75   12.08
 -16  12   1   20.02   10.20
 -16 -12  -1   27.49   11.90
 -16 -11  -1   43.39   12.35
 -16  11   1    8.79    9.44
 -16 -11  -1   21.55    6.11
 -16 -10  -1  148.29   17.72
 -16 -10  -1  106.63   11.07
 -16  10   1  108.53   15.15
 -16  -9  -1   57.07   12.34
 -16   9   1   39.60   10.53
 -16  -9  -1   49.43    8.46
  16   9   1   61.10    9.95
 -16   8   1  331.49   25.82
 -16  -8  -1  353.77   23.12
 -16  -8  -1  347.09   26.42
  16   8   1  351.18   23.33
 -16   7   1  144.34   17.14
 -16  -7  -1  201.95   19.43
 -16  -7  -1  202.11   15.72
 -16  -6  -1  210.05   19.53
 -16  -6  -1  209.49   16.26
 -16   6   1  194.56   18.35
  16   6   1  167.27   14.66
 -16   5   1  131.97   14.74
 -16  -5  -1  129.92   12.94
 -16  -5  -1  110.45   14.34
  16   5   1  107.24   14.62
 -16  -4  -1   -0.71    6.56
 -16  -4  -1   11.06    8.34
 -16   4   1   14.38    7.11
 -16  -4  -1    6.42    6.34
 -16  -3  -1    8.04    7.90
 -16  -3  -1   -0.79    6.17
 -16  -3  -1   -4.85    6.31
 -16   3   1    5.06    6.41
 -16   2   1    6.56    6.58
 -16  -2  -1   12.34    6.73
 -16  -2  -1   15.01    8.56
 -16  -2  -1   -1.76    5.68
 -16   1   1   -8.08    5.32
 -16  -1  -1    1.05    5.65
 -16  -1  -1    0.07    7.53
 -16   0   1   -5.06    5.48
 -16   0  -1   -1.44    5.66
 -16   0  -1    4.72    7.85
 -16  -1   1    5.98    6.40
 -16   1  -1    7.29    8.28
 -16   1  -1   16.79    7.35
 -16   2  -1    5.02    6.37
 -16  -2   1   -1.27    6.13
 -16   2  -1    0.14    7.37
 -16  -2   1    3.67    6.09
 -16   3  -1   -2.93    7.37
 -16  -3   1   11.07    7.08
 -16   3  -1    3.86    8.15
 -16  -3   1    5.98    6.22
 -16   4  -1    3.22    7.97
 -16   4  -1    9.06    7.05
 -16  -4   1    4.83    8.02
 -16  -4   1    6.09    5.89
 -16  -5   1  123.17   11.83
 -16  -5   1  116.29   14.03
 -16   5  -1   94.90   12.96
 -16   5  -1  106.19   14.40
 -16  -6   1  228.86   15.86
 -16  -6   1  180.79   18.88
 -16   6  -1  173.28   18.12
 -16  -7   1  201.78   15.76
 -16   7  -1  196.05   19.10
 -16  -7   1  216.64   19.63
 -16  -8   1  369.58   23.17
 -16   8  -1  357.82   26.72
 -16  -8   1  366.22   27.59
 -16  -9   1   53.62    7.61
 -16  -9   1   65.96   13.56
 -16   9  -1   38.07   10.70
 -16 -10   1  107.31   16.28
 -16  10  -1  135.37   16.54
 -16 -11   1   18.71   10.95
 -16  11  -1   18.22    9.47
 -16  12  -1    8.80    9.45
 -16 -12   1   17.01   10.78
 -16 -13   1   11.62   11.13
 -16  13  -1   21.22   10.92
 -16  14  -1   -5.51    9.64
 -16 -14   1    7.77   11.72
 -16  15  -1   -0.74    9.67
 -16 -15   1    2.92   11.20
 -17  14   1  -11.78    9.27
 -17 -14  -1   12.86   11.38
 -17  13   1   -8.65    8.84
 -17 -13  -1    7.67   11.83
 -17 -12  -1   65.44   14.40
 -17  12   1   59.30   13.51
 -17  11   1    0.63    8.95
 -17 -11  -1   -3.82   10.48
 -17 -10  -1   25.06   11.27
 -17  10   1   28.44    9.86
 -17 -10  -1   27.92    6.93
 -17  -9  -1    9.02    9.76
 -17  -9  -1    9.22    6.15
 -17   9   1   -7.71    7.64
 -17  -8  -1   25.52    7.71
 -17   8   1   42.20   10.54
 -17  -8  -1   30.15   10.71
 -17  -7  -1   22.88    7.25
 -17   7   1   20.10    8.63
 -17  -7  -1    5.62    8.58
 -17   6   1   43.92   10.80
 -17  -6  -1   38.78    8.75
 -17  -6  -1   56.01   11.65
 -17   5   1    8.08    7.70
 -17  -5  -1   12.79    6.43
 -17  -5  -1   21.60    9.20
 -17   4   1    1.14    7.45
 -17  -4  -1   13.11    8.19
 -17  -4  -1    7.68    6.24
 -17  -3  -1   -2.89    5.63
 -17  -3  -1   -2.67    6.65
 -17   3   1    3.84    6.59
 -17  -2  -1    6.36    6.71
 -17  -2  -1  -14.05    6.27
 -17   2   1   -0.19    6.13
 -17  -2  -1    5.04    8.45
 -17  -1  -1   10.60    8.60
 -17   1   1   15.97    7.11
 -17  -1  -1   11.62    7.22
 -17   0  -1   -1.49    5.92
 -17   0  -1    0.18    7.90
 -17   0   1    5.32    6.30
 -17   1  -1    8.78    6.85
 -17   1  -1   13.19    8.81
 -17  -1   1    1.27    7.11
 -17  -2   1   -0.99    6.83
 -17   2  -1  -10.58    6.30
 -17   2  -1    5.17    8.06
 -17  -3   1   -5.59    5.57
 -17  -3   1   -5.41    6.83
 -17   3  -1   -3.75    6.44
 -17   3  -1    4.12    8.16
 -17  -4   1  -13.95    5.71
 -17   4  -1   -0.23    6.81
 -17  -4   1    2.22    8.14
 -17  -5   1    2.85    5.58
 -17  -5   1   10.48    8.11
 -17   5  -1    8.20    7.81
 -17  -6   1   44.22    8.49
 -17   6  -1   53.51   10.67
 -17  -6   1   57.09   11.58
 -17  -7   1    1.36    9.25
 -17  -7   1    2.28    6.17
 -17   7  -1   12.92    8.13
 -17  -8   1   26.58   10.32
 -17   8  -1   39.15   10.20
 -17  -8   1   11.39    6.03
 -17   9  -1    7.77    8.69
 -17  -9   1    5.42    5.44
 -17  -9   1   11.11   10.49
 -17 -10   1   29.67   12.30
 -17  10  -1   37.38   11.20
 -17  11  -1   -6.43    8.27
 -17 -11   1   -3.40    8.96
 -17  12  -1   57.60   13.53
 -17 -12   1   54.83   15.23
 -17  13  -1  -10.87    9.31
 -17 -13   1   -6.01   11.16
 -17  14  -1    7.33   10.47
 -17 -14   1    3.76   11.73
 -18 -13  -1   22.47   12.54
 -18  13   1   31.38   12.30
 -18 -12  -1   81.91   15.59
 -18  12   1   12.02   12.10
 -18 -11  -1   87.95   16.27
 -18  11   1   90.63   15.07
 -18  10   1    0.60    8.60
 -18 -10  -1   11.55   10.04
 -18   9   1   91.66   14.28
 -18  -9  -1  105.38   11.62
 -18  -9  -1   86.13   14.97
 -18   8   1   -4.53    7.76
 -18  -8  -1    9.33    7.17
 -18  -8  -1    7.83   10.15
 -18  -7  -1  102.70   15.51
 -18   7   1  115.08   15.45
 -18  -7  -1  101.25   12.20
 -18  -6  -1   37.67   10.42
 -18  -6  -1   22.04    8.00
 -18   6   1   26.83    9.80
 -18   5   1   39.57   10.78
 -18  -5  -1   30.00    8.96
 -18  -5  -1   44.68   10.83
 -18  -4  -1  109.03   14.12
 -18  -4  -1  106.94   13.02
 -18   4   1   97.41   13.49
 -18  -3  -1   -0.63    6.35
 -18   3   1   20.21    8.18
 -18  -3  -1    0.56    6.82
 -18   2   1  161.64   16.23
 -18  -2  -1  160.67   16.16
 -18  -1  -1   19.18    7.59
 -18   1   1   -0.29    6.58
 -18   0  -1   -0.94    7.70
 -18   0   1    8.93    7.50
 -18  -1   1   -4.24    6.33
 -18   1  -1   -8.24    7.43
 -18   2  -1  156.77   16.74
 -18  -2   1  144.62   14.76
 -18  -3   1    9.54    6.56
 -18   3  -1    8.47    7.66
 -18  -4   1  116.24   13.07
 -18  -4   1  125.49   15.13
 -18   4  -1   98.42   13.63
 -18   5  -1   51.83   10.73
 -18  -5   1   35.44   10.96
 -18  -5   1   45.28    8.83
 -18   6  -1   26.95    9.49
 -18  -6   1   48.42   11.55
 -18  -6   1   14.60    7.25
 -18  -7   1   96.82   11.44
 -18  -7   1  114.00   16.30
 -18   7  -1  107.59   14.57
 -18   8  -1   11.83    9.14
 -18  -8   1   14.51    6.16
 -18  -8   1    4.59   10.09
 -18   9  -1   93.57   14.75
 -18  -9   1   99.33   15.80
 -18 -10   1    3.13   10.18
 -18  10  -1   14.22    9.54
 -18 -11   1   84.44   16.91
 -18  11  -1   94.36   14.97
 -18 -12   1   71.76   15.12
 -18  12  -1   64.13   14.27
 -18  13  -1   22.80   13.00
 -18 -13   1   35.44   13.17
 -19  11   1    0.21   11.01
 -19 -11  -1   12.93   12.35
 -19 -10  -1   36.04   12.27
 -19  10   1   30.80   11.18
 -19  -9  -1   15.49    7.34
 -19  -9  -1    9.12   10.09
 -19   9   1  -10.67    8.40
 -19  -8  -1   46.69   13.01
 -19   8   1   51.35   11.47
 -19  -8  -1   33.65    8.27
 -19  -7  -1   30.13    7.94
 -19   7   1   29.61   10.33
 -19  -7  -1   30.57   11.56
 -19   6   1   29.85   10.87
 -19  -6  -1   30.12    8.10
 -19  -6  -1   34.93   10.27
 -19  -5  -1   34.36    8.51
 -19   5   1   17.46    9.13
 -19  -5  -1   15.43    9.20
 -19  -4  -1    1.72    6.97
 -19  -4  -1   -4.46    7.69
 -19   4   1  -12.87    6.46
 -19  -3  -1    2.63    7.37
 -19   3   1   16.73    8.20
 -19  -2  -1    2.56    8.32
 -19   2   1   14.35    7.95
 -19  -1  -1   -0.65    6.95
 -19   1   1    5.50    7.43
 -19   0   1   -6.23    6.20
 -19   0  -1   -8.31    6.56
 -19  -1   1   -1.49    7.21
 -19   1  -1   -9.05    6.45
 -19   2  -1   10.06    8.06
 -19  -2   1   10.06    7.44
 -19  -3   1    3.67    6.21
 -19   3  -1   14.66    8.12
 -19   4  -1   -5.43    7.26
 -19  -4   1    7.80    6.90
 -19  -4   1    0.80    7.67
 -19  -5   1   20.45   10.38
 -19   5  -1   16.49    8.66
 -19  -5   1   20.05    7.60
 -19  -6   1   29.05    8.16
 -19  -6   1   32.39   11.49
 -19   6  -1   28.67   10.12
 -19  -7   1   37.75   12.40
 -19   7  -1   33.89   10.72
 -19  -7   1   49.76    8.81
 -19   8  -1   64.96   13.17
 -19  -8   1   50.96   13.32
 -19  -8   1   48.32   13.29
 -19   9  -1   29.75   10.45
 -19  -9   1   10.10   10.63
 -19  10  -1   53.36   12.31
 -19 -10   1   13.92   11.74
 -19  11  -1    1.79    9.46
 -19 -11   1   -4.06   10.27
 -20  10   1  104.34   16.71
 -20 -10  -1   89.49   16.44
 -20   9   1    2.08    8.78
 -20  -9  -1   -5.14   10.22
 -20   8   1   69.02   13.00
 -20  -8  -1   36.95    9.86
 -20  -8  -1   66.23   14.22
 -20  -7  -1  -12.15    9.23
 -20   7   1    8.85    9.94
 -20  -7  -1  -13.57    6.42
 -20  -6  -1   37.85   11.77
 -20  -6  -1   42.04    9.59
 -20   6   1   20.91   10.01
 -20   5   1   53.19   11.61
 -20  -5  -1   52.95   11.91
 -20  -5  -1   32.21    9.86
 -20   4   1  127.88   15.56
 -20  -4  -1  113.42   13.97
 -20  -3  -1   27.88    9.83
 -20   3   1   24.29    9.15
 -20  -2  -1   30.81   10.17
 -20   2   1   24.23    9.67
 -20   1   1  -14.05    6.44
 -20  -1  -1  -12.43    6.11
 -20   0  -1    7.04    7.78
 -20   0   1    3.20    7.90
 -20   1  -1   10.77    7.47
 -20  -1   1    0.24    7.32
 -20   2  -1   28.91   10.16
 -20  -2   1   42.01    9.56
 -20   3  -1    7.11    8.87
 -20  -3   1    5.23    6.66
 -20  -4   1  144.10   14.86
 -20   4  -1  125.29   16.29
 -20  -5   1   37.24    8.66
 -20  -5   1   50.71   12.07
 -20   5  -1   32.54   10.34
 -20  -6   1   45.49    8.83
 -20  -6   1   90.73   15.24
 -20   6  -1   45.80   11.41
 -20  -7   1   -5.60    9.35
 -20   7  -1    3.15    9.94
 -20  -7   1    2.71    6.03
 -20   8  -1   52.76   12.72
 -20  -8   1   65.28   14.79
 -20  -9   1   19.20   11.84
 -20   9  -1    6.76    9.68
 -20  10  -1   68.68   14.41
 -20 -10   1  103.65   17.89
 -21  -8  -1   35.21   12.66
 -21   8   1   45.05   12.91
 -21  -7  -1   29.56   11.49
 -21   7   1   52.53   12.33
 -21  -7  -1   59.13   10.52
 -21  -6  -1   11.37    8.28
 -21   6   1   18.29    9.63
 -21   5   1   33.43   10.23
 -21  -5  -1   21.48    9.00
 -21   4   1    2.58    8.25
 -21  -4  -1    9.69    8.50
 -21   3   1    7.46    8.33
 -21  -3  -1    8.37    7.59
 -21   2   1    6.53    7.91
 -21  -2  -1    7.73    8.67
 -21  -1  -1    7.85    8.56
 -21   1   1    2.05    8.00
 -21   0   1    7.81    7.61
 -21   0  -1    1.91    7.83
 -21  -1   1   16.12    8.78
 -21   1  -1    0.47    8.62
 -21  -2   1    7.27    8.57
 -21   2  -1    6.17    8.25
 -21  -3   1    6.78    7.70
 -21   3  -1   -5.07    7.82
 -21   4  -1   28.18   10.03
 -21  -4   1    2.70    7.53
 -21   5  -1   29.07   10.30
 -21  -5   1   18.20    8.09
 -21  -6   1   19.19   11.49
 -21  -6   1   27.90    8.52
 -21   6  -1   18.47    9.61
 -21   7  -1   69.98   14.91
 -21  -7   1   77.13   14.67
 -21  -8   1   36.68   12.01
 -21   8  -1   20.21   10.81
 -22  -5  -1   52.11   10.16
 -22   5   1   15.78   10.27
 -22  -4  -1    3.31    7.79
 -22   4   1   20.89    9.51
 -22  -3  -1   72.42   12.30
 -22   3   1   74.88   14.21
 -22   2   1   12.31    9.22
 -22  -2  -1   32.23    9.75
 -22   1   1   26.10    9.65
 -22  -1  -1   23.92    8.98
 -22   0  -1    6.30    7.76
 -22   0   1   -0.22    7.85
 -22   1  -1   24.38    9.33
 -22  -1   1   30.39    8.97
 -22  -2   1   32.23   10.06
 -22   2  -1   14.83   10.32
 -22   3  -1   53.38   12.40
 -22  -3   1   67.14   11.17
 -22  -4   1    8.48    7.62
 -22   4  -1    2.46    8.52
 -22  -5   1   47.68   10.14
 -22   5  -1   53.93   12.68
   0 -21  -2   10.34   10.41
   0  20   2   67.81   12.16
   0 -20  -2   54.65   14.06
   0 -19  -2   14.87   11.10
   0  19   2   18.90    8.30
   0  18   2  104.39   13.56
   0 -18  -2   74.73   14.79
   0 -18  -2   78.38    8.88
   0 -17  -2  -14.46    7.23
   0 -17  -2   -2.70    4.35
   0  17   2    3.35    6.67
   0 -16  -2   54.98    7.57
   0  16   2   47.70    9.94
   0 -16  -2   53.00   11.58
   0 -15  -2    4.86    7.80
   0 -15  -2    4.50    4.61
   0  15   2   -1.76    5.32
   0  14   2   93.95   10.59
   0 -14  -2   82.67    8.97
   0 -14  -2   85.89   12.48
   0 -13  -2    6.04    7.01
   0 -13  -2    0.49    4.15
   0  13   2    7.53    5.87
   0  12   2  300.17   19.90
   0 -12  -2  290.80   18.87
   0 -12  -2  326.89   21.98
   0 -11  -2   -1.68    3.14
   0  11   2    6.54    4.39
   0 -11  -2    1.22    5.88
   0 -10  -2   32.90    5.26
   0  10   2   45.25    6.27
   0 -10  -2   37.48    7.31
   0  -9  -2    2.44    3.32
   0   9   2   -0.22    3.56
   0  -9  -2    5.65    5.25
   0  -8  -2   -0.78    2.77
   0  -8  -2   -4.15    4.34
   0   8   2    3.67    3.50
   0   7   2   -0.17    3.19
   0  -7  -2    0.14    3.00
   0  -7  -2    0.58    4.46
   0  -6  -2   15.19    3.73
   0  -6  -2   12.22    3.32
   0  -6  -2   13.85    4.90
   0   6   2   15.39    3.72
   0  -5  -2    3.90    2.77
   0   5   2   -3.04    2.70
   0  -5  -2    1.60    1.05
   0  -5  -2   -0.60    3.22
   0  -5  -2    3.26    2.69
   0   4   2   10.77    3.14
   0   4   2   13.56    3.03
   0  -4  -2    6.52    3.84
   0  -4  -2   10.87    1.65
   0  -4  -2    7.59    2.86
   0  -4  -2    5.02    2.86
   0  -3  -2    2.30    2.32
   0   3   2   -1.62    2.20
   0  -3  -2    1.43    1.44
   0  -3  -2    7.27    3.38
   0  -3  -2   -3.46    2.14
   0   3   2   -2.59    2.25
   0  -2  -2    9.54    1.78
   0  -2  -2   10.33    2.07
   0  -2  -2   10.87    2.30
   0   2   2   11.77    2.33
   0   2   2    9.96    1.80
   0  -1  -2   -0.94    0.73
   0  -1  -2    1.23    0.76
   0   1   2   -0.95    1.32
   0   1   2   -0.35    0.70
   0  -1  -2   -1.12    1.26
   0  -1   2    0.48    0.74
   0  -1   2    0.25    0.65
   0   1  -2    1.56    1.31
   0   1  -2   -2.20    1.50
   0   2  -2   10.32    2.47
   0   2  -2   12.41    1.04
   0  -2   2   12.37    2.40
   0   2  -2   14.10    2.43
   0   2  -2   11.70    1.00
   0  -2   2   11.09    2.37
   0   3  -2   -1.32    2.55
   0   3  -2   -0.96    1.30
   0  -3   2    0.40    0.82
   0  -3   2    3.03    2.51
   0   3  -2    0.35    1.30
   0   3  -2   -0.83    2.31
   0  -3   2   -2.04    2.57
   0  -3   2   -0.59    0.79
   0  -4   2   13.44    3.46
   0   4  -2   12.62    3.25
   0   4  -2   12.73    3.33
   0  -4   2   15.74    1.72
   0  -4   2   11.26    1.70
   0   4  -2    9.59    2.14
   0   4  -2   11.18    2.19
   0   4  -2    8.69    2.10
   0  -4   2    7.92    3.52
   0   5  -2   -3.26    1.99
   0  -5   2    2.46    1.67
   0  -5   2    2.85    1.62
   0   5  -2   -1.45    2.84
   0   5  -2    0.48    1.64
   0   5  -2    1.91    2.18
   0  -5   2    0.44    3.27
   0   6  -2   15.29    3.12
   0   6  -2   15.80    2.10
   0  -6   2   18.79    4.53
   0  -6   2   20.35    2.50
   0  -6   2   18.15    2.45
   0  -7   2    0.88    1.94
   0  -7   2    5.06    3.86
   0  -7   2    2.34    1.85
   0   7  -2    0.13    1.30
   0   7  -2    2.12    2.70
   0   8  -2    0.98    2.87
   0  -8   2    0.48    1.89
   0  -8   2    3.57    2.19
   0   8  -2    3.08    0.84
   0   8  -2   -1.87    0.89
   0  -8   2   -0.37    3.93
   0   9  -2    0.38    2.90
   0  -9   2   -1.55    4.59
   0  -9   2    2.54    2.29
   0  -9   2    2.14    2.10
   0 -10   2   39.75    4.35
   0  10  -2   41.00    5.79
   0 -10   2   44.12    7.42
   0 -10   2   41.28    4.17
   0 -11   2    2.03    2.25
   0 -11   2   -4.28    5.26
   0 -11   2    0.69    2.52
   0  11  -2   -0.16    3.73
   0 -12   2  284.58   17.43
   0 -12   2  289.64   21.76
   0 -12   2  332.67   17.52
   0  12  -2  306.53   19.52
   0 -13   2   -2.84    2.62
   0  13  -2    4.35    4.42
   0 -13   2   -0.18    6.32
   0 -14   2   86.86   12.36
   0  14  -2   98.02   10.84
   0 -14   2  106.92    7.52
   0  15  -2    0.49    5.11
   0 -15   2   -5.28    7.11
   0 -15   2   -0.62    2.45
   0  16  -2   82.72   10.93
   0 -16   2   89.81   13.25
   0  17  -2    1.93    5.95
   0 -17   2   -6.75    7.42
   0 -18   2   92.95   15.03
   0  18  -2   83.56   14.38
   0 -19   2   -1.16    8.50
   0 -20   2   68.89   14.24
   0 -21   2    0.86   10.01
  -1  21   2    3.46   10.48
  -1 -21  -2   13.19   10.72
   1 -21  -2   14.03   10.72
  -1  20   2   20.60    9.61
  -1 -20  -2   34.13   12.14
   1  20   2   20.95    9.74
   1 -20  -2   41.55   12.93
  -1  19   2   12.11    8.46
  -1 -19  -2   21.43   11.52
   1  19   2   13.66    8.25
   1 -19  -2   18.96   11.21
  -1  18   2   50.56   10.38
  -1 -18  -2   56.60   13.01
   1 -18  -2   54.58    7.89
   1 -18  -2   51.22   12.87
   1  18   2   61.54   11.28
  -1 -17  -2   15.76    9.81
  -1  17   2   41.53    8.89
  -1 -17  -2   37.85    6.12
   1 -17  -2   34.90   11.29
   1  17   2   28.00    8.29
   1 -17  -2   20.06    5.83
  -1 -16  -2    5.99    4.85
  -1  16   2   11.55    7.66
  -1 -16  -2    8.82    9.68
   1  16   2    7.28    6.56
   1 -16  -2   18.87    9.70
   1 -16  -2   10.98    5.42
  -1 -15  -2  247.06   21.56
  -1 -15  -2  259.83   17.29
  -1  15   2  275.03   19.70
   1 -15  -2  276.61   21.52
   1 -15  -2  267.22   17.70
   1  15   2  258.17   19.34
  -1 -14  -2   -1.56    7.22
  -1  14   2    3.59    5.69
  -1 -14  -2    9.27    4.77
   1 -14  -2    6.04    7.41
   1 -14  -2   16.72    5.39
   1  14   2   21.12    6.27
  -1  13   2  233.22   17.15
  -1 -13  -2  217.87   18.58
  -1 -13  -2  202.11   14.89
   1  13   2  214.40   16.42
   1 -13  -2  239.67   18.57
   1 -13  -2  249.33   15.66
  -1 -12  -2    1.06    6.48
  -1 -12  -2   -2.05    3.84
  -1  12   2    3.28    5.02
   1  12   2    0.22    4.35
   1 -12  -2   -0.67    4.04
   1 -12  -2   -7.28    5.62
  -1  11   2   27.12    6.17
  -1 -11  -2   18.45    4.26
  -1 -11  -2   14.00    6.74
   1  11   2   16.37    5.52
   1 -11  -2   30.35    5.37
   1 -11  -2   19.49    6.79
  -1 -10  -2   43.95    5.43
  -1  10   2   33.52    6.04
  -1 -10  -2   63.70    8.85
   1  10   2   43.58    6.20
   1 -10  -2   43.25    5.68
   1 -10  -2   50.08    8.05
  -1  -9  -2   -2.74    4.98
  -1   9   2    5.37    3.94
  -1  -9  -2   -1.61    3.05
   1  -9  -2    0.74    3.42
   1   9   2    4.33    3.63
   1  -9  -2    2.07    4.90
  -1   8   2  111.24    9.31
  -1  -8  -2  111.41    8.14
  -1  -8  -2  105.02   10.34
   1   8   2   89.54    8.53
   1  -8  -2  105.32    8.26
   1  -8  -2  108.46   10.27
  -1  -7  -2   78.91    6.57
  -1  -7  -2   92.54    8.95
  -1   7   2   79.85    7.33
  -1  -7  -2   71.47    6.70
  -1  -7  -2   78.60    4.64
   1   7   2   77.99    7.17
   1  -7  -2   75.46    8.43
   1  -7  -2   71.64    6.77
  -1   6   2  239.33   14.98
  -1  -6  -2  273.88   16.30
  -1  -6  -2  219.80   14.54
  -1  -6  -2  244.84   13.26
  -1  -6  -2  228.31   14.44
   1  -6  -2  243.02   14.72
   1  -6  -2  240.28   14.72
   1  -6  -2  270.23   13.03
   1   6   2  248.20   14.85
   1  -6  -2  242.52   15.84
   1   6   2  233.78   13.31
  -1  -5  -2  401.30   21.84
  -1  -5  -2  387.77   23.67
  -1  -5  -2  400.13   22.70
  -1   5   2  435.67   23.23
  -1  -5  -2  440.14   22.94
   1  -5  -2  391.19   22.90
   1   5   2  422.27   22.96
   1  -5  -2  405.00   23.64
   1  -5  -2  386.36   22.80
   1   5   2  441.48   21.92
  -1  -4  -2  807.78   42.12
  -1  -4  -2  792.98   42.66
  -1  -4  -2  853.70   42.73
  -1  -4  -2  774.25   43.34
  -1   4   2  879.96   43.07
   1  -4  -2  767.66   42.81
   1   4   2  818.37   42.11
   1  -4  -2  784.27   42.77
   1   4   2  806.88   42.68
   1   4   2  776.46   42.74
   1   4   2  810.33   43.40
  -1  -3  -2  792.54   39.87
  -1  -3  -2  684.59   40.27
  -1  -3  -2  816.74   39.59
  -1   3   2  718.62   39.99
  -1  -3  -2  747.70   39.84
   1  -3  -2  711.57   39.95
   1   3   2  765.79   39.84
   1   3   2  766.01   40.43
   1   3   2  789.68   39.88
  -1  -2  -2 1994.70   98.20
  -1  -2  -2 1890.60   98.15
  -1  -2  -2 1873.44   98.44
  -1  -2  -2 1871.44   98.05
  -1   2   2 1899.69   98.27
   1   2   2 1899.08   98.17
   1  -2  -2 1833.81   98.23
   1   2   2 1925.70   98.17
  -1  -1  -2 5202.19  263.22
   1   1   2 4990.74  263.20
   1  -1  -2 4846.87  263.20
   1   1   2 5446.64  263.35
  -1   1  -2 5136.95  250.57
  -1   1  -2 4723.64  250.23
  -1   1  -2 4778.74  250.06
   1  -1   2 5059.08  250.22
   1   1  -2 4522.17  250.32
   1   1  -2 4910.28  250.59
   1  -1   2 4978.07  250.53
  -1  -2   2 1943.02   98.19
  -1   2  -2 1967.10   98.11
  -1   2  -2 1976.05   97.88
  -1   2  -2 1977.58   97.69
  -1  -2   2 1883.36   98.02
  -1   2  -2 1916.44   97.63
   1  -2   2 1762.09   97.63
   1   2  -2 1791.50   98.09
   1  -2   2 1933.97   97.57
   1  -2   2 1874.26   97.84
   1   2  -2 1806.09   97.97
   1  -2   2 1899.69   98.11
  -1   3  -2  841.54   40.44
  -1  -3   2  771.18   40.46
  -1   3  -2  722.96   39.64
  -1   3  -2  798.13   39.98
  -1   3  -2  880.70   39.83
   1   3  -2  734.32   39.29
   1   3  -2  757.47   40.24
   1  -3   2  717.80   39.89
   1  -3   2  815.26   40.39
   1   3  -2  729.11   39.32
   1   3  -2  742.11   40.36
   1  -3   2  762.61   39.54
   1  -3   2  634.82   39.62
  -1  -4   2  843.90   41.65
  -1   4  -2  644.97   40.81
  -1  -4   2  756.01   39.92
  -1  -4   2  812.46   39.94
  -1   4  -2  768.70   41.38
  -1   4  -2  697.85   40.39
  -1   4  -2  820.09   40.70
   1   4  -2  692.34   40.32
   1   4  -2  850.84   41.62
   1  -4   2  790.46   40.44
   1  -4   2  761.60   41.36
   1   4  -2  853.09   40.37
   1  -4   2  755.09   41.06
   1   4  -2  830.46   41.50
   1  -4   2  731.93   40.42
   1  -4   2  802.11   40.45
  -1   5  -2  425.11   22.67
  -1  -5   2  393.45   23.13
  -1  -5   2  397.33   21.35
  -1   5  -2  356.97   21.55
  -1  -5   2  381.58   21.33
  -1   5  -2  410.36   22.10
   1   5  -2  425.40   23.29
   1  -5   2  401.42   21.79
   1  -5   2  425.03   22.77
   1  -5   2  415.96   23.03
   1   5  -2  422.29   21.92
   1   5  -2  396.37   21.77
   1  -5   2  453.01   21.89
  -1   6  -2  243.15   14.66
  -1   6  -2  255.30   13.65
  -1  -6   2  277.67   13.75
  -1  -6   2  259.92   13.72
  -1  -6   2  237.58   15.74
  -1   6  -2  258.39   16.09
   1   6  -2  252.87   14.40
   1  -6   2  248.22   14.06
   1  -6   2  219.22   14.04
   1  -6   2  236.09   15.27
   1   6  -2  256.86   14.23
  -1   7  -2   83.33    6.92
  -1   7  -2   74.17    4.93
  -1  -7   2   81.09    5.38
  -1  -7   2   86.16    5.46
  -1  -7   2   75.86    8.25
   1   7  -2   94.56    6.64
   1  -7   2   74.76    5.69
   1   7  -2   75.55    5.16
   1  -7   2   80.97    5.86
   1  -7   2   75.13    7.95
  -1   8  -2  114.59    8.56
  -1   8  -2  106.34    5.93
  -1  -8   2  123.26    7.00
  -1  -8   2  107.10    6.95
  -1  -8   2   95.73   10.17
   1  -8   2  120.57    9.50
   1   8  -2   97.35    6.41
   1  -8   2   97.39    7.36
   1   8  -2  101.58    7.98
   1  -8   2  114.16    7.37
   1   8  -2  111.81    6.34
  -1  -9   2    1.02    1.90
  -1   9  -2   -0.63    2.94
  -1  -9   2    0.60    4.62
  -1  -9   2    0.90    2.08
   1   9  -2    3.40    3.12
   1  -9   2   -2.08    4.04
   1   9  -2    1.03    1.03
   1  -9   2    1.09    2.22
   1   9  -2    0.68    0.97
   1  -9   2    4.88    2.59
  -1 -10   2   78.55    9.38
  -1 -10   2   48.98    4.35
  -1 -10   2   50.50    4.45
  -1  10  -2   43.66    5.71
   1 -10   2   45.73    7.29
   1  10  -2   48.72    5.80
   1 -10   2   42.62    4.66
   1 -10   2   39.59    4.66
  -1 -11   2   30.04    3.43
  -1 -11   2   25.65    3.50
  -1  11  -2   23.59    5.04
  -1 -11   2   25.87    7.44
   1 -11   2   36.20    7.63
   1 -11   2   20.33    3.52
   1 -11   2   23.93    3.90
   1  11  -2   22.67    5.13
  -1 -12   2   -0.01    2.28
  -1  12  -2    1.78    4.45
  -1 -12   2   -1.18    1.99
  -1 -12   2   -3.48    5.79
   1  12  -2    5.80    4.48
   1 -12   2    0.16    2.35
   1 -12   2   -2.60    2.79
   1 -12   2    0.79    6.35
  -1  13  -2  233.01   16.55
  -1 -13   2  255.30   18.96
  -1 -13   2  218.04   13.43
   1 -13   2  255.45   19.03
   1 -13   2  240.91   14.29
   1  13  -2  208.61   15.95
  -1 -14   2    7.86    7.68
  -1  14  -2    3.69    5.61
  -1 -14   2    8.36    2.59
   1 -14   2    7.70    3.44
   1 -14   2   10.77    7.92
   1  14  -2    9.14    5.51
  -1 -15   2  277.85   22.06
  -1  15  -2  250.74   18.59
   1 -15   2  234.89   19.95
   1 -15   2  237.89   14.93
   1  15  -2  274.20   18.58
  -1 -16   2    8.05    8.28
  -1  16  -2   21.59    6.90
   1  16  -2   16.02    6.84
   1 -16   2   19.46    8.74
  -1 -17   2   39.69   10.72
  -1  17  -2   16.43    7.80
   1  17  -2   24.62    8.16
   1 -17   2   49.18   11.43
  -1 -18   2   67.99   13.49
  -1  18  -2   44.17    9.98
   1 -18   2   57.11   11.78
  -1 -19   2   18.41   10.53
   1 -19   2   14.21   10.06
  -1 -20   2   28.77   11.45
   1 -20   2   42.57   11.36
  -1 -21   2   11.77   10.21
   1 -21   2  -11.82    9.56
  -2 -21  -2  166.44   21.59
  -2  21   2  183.14   19.79
  -2 -20  -2   47.19   12.67
  -2  20   2   25.73    9.80
   2  20   2   23.59    9.96
   2 -20  -2    7.51    9.77
  -2 -19  -2  171.74   20.97
  -2  19   2  139.83   16.53
   2 -19  -2  144.28   18.65
   2  19   2  150.65   16.93
  -2 -18  -2   24.96   10.86
  -2  18   2    7.31    7.65
   2 -18  -2   29.99   10.49
   2  18   2   31.89    9.25
   2 -18  -2   25.11    6.30
  -2 -17  -2   94.89   14.56
  -2 -17  -2   85.06    8.61
  -2  17   2   87.10   11.99
   2  17   2   97.68   12.92
   2 -17  -2   92.43   14.21
   2 -17  -2   70.14    9.36
  -2 -16  -2   49.33   11.67
  -2 -16  -2   33.84    5.90
  -2  16   2   30.08    8.45
   2 -16  -2   30.53    6.92
   2  16   2   43.44    9.48
   2 -16  -2   50.47   11.04
  -2 -15  -2   71.57   12.16
  -2 -15  -2   60.77    7.61
  -2  15   2   77.83   10.50
   2  15   2   58.44    9.81
   2 -15  -2   58.38   10.98
   2 -15  -2   59.94    8.18
  -2 -14  -2    2.37    4.36
  -2  14   2    4.77    6.08
  -2 -14  -2    4.37    7.42
   2 -14  -2    3.10    7.80
   2 -14  -2    6.30    4.82
   2  14   2    7.40    5.55
  -2 -13  -2   98.65    9.05
  -2 -13  -2  107.02   13.18
  -2  13   2   80.56   10.23
   2  13   2   90.54   10.55
   2 -13  -2  104.20   12.29
   2 -13  -2   91.88    9.22
  -2  12   2    1.61    4.74
  -2 -12  -2    1.26    6.72
  -2 -12  -2    6.68    4.22
   2 -12  -2    0.76    6.07
   2 -12  -2    2.67    3.96
   2  12   2   -0.20    4.41
  -2  11   2  580.89   34.53
  -2 -11  -2  592.80   33.30
  -2 -11  -2  634.73   36.43
   2 -11  -2  602.26   33.73
   2 -11  -2  559.05   35.36
   2  11   2  620.09   34.37
  -2 -10  -2   71.39    7.06
  -2  10   2   63.52    8.10
  -2 -10  -2   79.72    9.91
   2  10   2   69.96    7.70
   2 -10  -2   68.30    9.12
   2 -10  -2   70.74    7.34
  -2  -9  -2  348.13   23.71
  -2   9   2  374.32   22.68
  -2  -9  -2  385.37   21.81
   2  -9  -2  365.24   22.02
   2  -9  -2  377.46   23.42
   2   9   2  355.28   22.18
   2   9   2  399.46   20.02
  -2  -8  -2   10.06    1.88
  -2  -8  -2    0.00    4.97
  -2  -8  -2    3.41    3.43
  -2   8   2    7.66    3.96
   2  -8  -2    7.25    4.86
   2   8   2    8.73    3.74
   2   8   2    5.54    1.80
   2  -8  -2    4.58    3.74
  -2  -7  -2   15.92    3.56
  -2   7   2    3.29    3.55
  -2  -7  -2    4.71    2.04
  -2  -7  -2    4.29    3.34
  -2  -7  -2   13.25    5.39
   2  -7  -2    6.45    1.58
   2   7   2    8.37    2.19
   2  -7  -2   11.12    3.81
   2  -7  -2    2.16    4.89
   2   7   2    7.92    3.85
  -2  -6  -2   10.60    4.97
  -2  -6  -2   11.37    3.02
  -2   6   2   21.41    4.17
  -2  -6  -2   12.97    3.60
  -2  -6  -2   11.29    2.44
   2  -6  -2   16.96    2.21
   2   6   2   12.69    3.55
   2   6   2   18.62    2.76
   2  -6  -2   22.95    5.20
   2  -6  -2   11.70    3.58
  -2  -5  -2  149.42    9.91
  -2  -5  -2  135.95    9.79
  -2   5   2  140.60   10.39
  -2  -5  -2  164.05    9.39
  -2  -5  -2  136.61   11.02
   2   5   2  147.52   10.03
   2  -5  -2  174.83   10.38
   2  -5  -2  160.91    9.03
   2   5   2  165.08    9.44
  -2  -4  -2 1076.58   54.98
  -2  -4  -2 1057.89   55.25
  -2  -4  -2 1088.16   55.28
  -2  -4  -2  985.78   55.92
  -2   4   2 1037.35   55.60
   2   4   2 1140.42   56.15
   2   4   2 1088.38   55.37
   2  -4  -2 1073.90   55.54
   2   4   2  906.34   54.85
   2   4   2 1075.65   55.30
  -2   3   2    2.12    2.79
  -2  -3  -2    6.25    2.43
  -2  -3  -2   -2.17    3.34
  -2  -3  -2    3.51    2.56
  -2  -3  -2    1.77    2.61
   2  -3  -2    6.93    2.33
   2   3   2    4.52    2.59
   2   3   2    2.42    2.52
   2   3   2    2.90    3.62
   2   3   2    1.99    2.77
  -2  -2  -2  683.08   37.44
  -2  -2  -2  731.81   37.87
  -2   2   2  714.78   37.63
  -2  -2  -2  714.83   37.58
  -2  -2  -2  711.25   37.46
   2   2   2  719.60   37.49
   2   2   2  706.60   37.56
   2  -2  -2  716.82   37.61
   2   2   2  711.48   37.50
   2   2   2  702.31   37.77
  -2   1   2    2.63    1.87
  -2  -1  -2    7.32    2.60
  -2  -1  -2    9.42    2.16
  -2  -1  -2    2.86    2.10
   2   1   2   11.19    2.32
   2   1   2    4.48    2.40
   2  -1  -2    4.45    2.05
   2   1   2   10.44    2.85
  -2   0  -2 2134.02  111.99
  -2   0  -2 2143.67  112.33
  -2   0  -2 2172.14  112.37
  -2   0   2 2132.69  112.15
   2   0   2 2251.39  112.63
   2   0  -2 2185.56  112.54
   2   0  -2 2211.19  111.79
   2   0   2 2153.39  112.39
   2   0  -2 2121.91  112.16
   2   0   2 2212.37  112.01
   2   0   2 2220.94  112.32
  -2   1  -2    0.97    2.39
  -2  -1   2    5.95    1.50
  -2   1  -2    2.29    1.87
  -2   1  -2    4.87    2.20
  -2  -1   2    6.58    1.19
  -2  -1   2    9.01    2.14
   2   1  -2    3.17    2.51
   2  -1   2    6.05    1.98
   2  -1   2    7.82    2.32
   2   1  -2    4.72    1.54
   2  -1   2    7.37    2.71
   2   1  -2    6.78    1.34
  -2   2  -2  752.79   39.33
  -2   2  -2  809.65   39.36
  -2   2  -2  692.50   38.99
  -2  -2   2  705.37   39.51
   2   2  -2  759.18   39.58
   2   2  -2  723.90   38.52
   2   2  -2  711.95   39.05
   2   2  -2  694.06   38.51
   2  -2   2  745.31   38.95
   2  -2   2  869.52   39.43
   2  -2   2  744.34   39.32
  -2   3  -2    1.57    2.76
  -2  -3   2    0.11    3.25
  -2   3  -2    2.60    2.21
  -2   3  -2    3.17    2.43
  -2   3  -2    6.62    2.62
   2  -3   2    3.96    2.21
   2   3  -2    4.98    2.45
   2  -3   2    3.17    2.81
   2   3  -2    4.16    1.42
   2   3  -2    4.82    1.52
   2   3  -2   -1.02    3.23
   2  -3   2    0.75    2.00
   2  -3   2    5.10    2.55
  -2   4  -2 1063.18   57.48
  -2  -4   2 1102.34   56.73
  -2   4  -2 1181.01   57.73
  -2  -4   2 1104.02   58.52
  -2   4  -2 1094.23   58.16
  -2  -4   2 1142.74   56.73
  -2   4  -2 1126.83   57.71
   2  -4   2 1043.12   57.60
   2  -4   2 1148.72   57.53
   2   4  -2 1100.79   58.13
   2   4  -2 1087.02   57.18
   2  -4   2 1081.93   58.21
   2  -4   2 1097.69   57.50
   2   4  -2  993.78   58.29
   2   4  -2 1141.47   57.18
  -2  -5   2  160.55    8.36
  -2   5  -2  165.00    9.84
  -2   5  -2  141.16    9.74
  -2  -5   2  146.91   10.80
  -2   5  -2  160.56    9.13
  -2  -5   2  153.52    8.34
   2   5  -2  156.58    9.15
   2   5  -2  153.37    9.10
   2  -5   2  149.08    9.03
   2   5  -2  149.87    8.98
   2  -5   2  143.11    9.83
   2  -5   2  146.43   10.53
   2  -5   2  127.83    9.08
  -2   6  -2   18.07    4.22
  -2   6  -2   17.19    2.55
  -2  -6   2   11.66    2.00
  -2  -6   2   17.65    5.01
  -2   6  -2   12.71    3.24
  -2  -6   2   19.74    2.09
   2   6  -2   16.70    2.68
   2  -6   2   14.50    2.84
   2  -6   2   18.68    3.17
   2  -6   2   14.06    2.33
   2  -6   2   19.95    4.26
   2   6  -2   14.28    2.66
   2   6  -2   16.09    2.91
  -2  -7   2   10.19    4.84
  -2   7  -2   10.08    2.10
  -2   7  -2    7.29    3.14
  -2  -7   2    5.91    1.88
  -2  -7   2    6.95    1.87
   2  -7   2    5.51    2.72
   2  -7   2    6.54    2.48
   2  -7   2    2.40    3.95
   2   7  -2    9.29    2.81
   2   7  -2   10.04    2.23
  -2   8  -2   13.62    3.82
  -2  -8   2    1.79    4.57
  -2   8  -2   10.51    1.75
  -2  -8   2    6.96    2.02
  -2  -8   2    9.19    1.99
   2   8  -2   11.36    3.10
   2  -8   2    4.02    4.20
   2  -8   2    5.30    2.73
   2  -8   2    8.06    2.61
   2   8  -2    5.99    1.96
  -2  -9   2  365.53   19.77
  -2  -9   2  364.64   23.10
  -2  -9   2  365.22   19.78
  -2   9  -2  357.65   21.63
   2  -9   2  376.28   20.58
   2   9  -2  371.24   19.60
   2   9  -2  346.47   20.91
   2  -9   2  346.94   20.48
   2  -9   2  374.04   22.23
  -2 -10   2   79.38    9.85
  -2  10  -2   67.56    7.33
  -2 -10   2   70.61    5.39
  -2 -10   2   66.77    5.10
   2  10  -2   69.18    7.02
   2  10  -2   75.56    4.69
   2 -10   2   79.09    6.41
   2  10  -2   60.35    4.55
   2 -10   2   67.39    8.36
   2 -10   2   80.30    6.27
  -2  11  -2  602.80   34.37
  -2 -11   2  581.81   36.09
  -2 -11   2  584.91   32.00
  -2 -11   2  626.55   32.11
   2 -11   2  596.89   35.36
   2 -11   2  631.64   33.02
   2  11  -2  579.17   33.73
   2 -11   2  595.28   32.97
  -2  12  -2    1.93    4.12
  -2 -12   2    4.92    2.03
  -2 -12   2    8.91    2.49
  -2 -12   2    1.22    6.42
   2 -12   2    6.50    6.57
   2 -12   2    2.23    3.26
   2  12  -2   -0.48    3.58
   2 -12   2    4.54    2.74
  -2 -13   2   92.33   12.66
  -2  13  -2  110.02   10.92
  -2 -13   2  101.82    6.73
   2 -13   2  114.89   12.28
   2 -13   2   90.35    8.09
   2  13  -2   87.17    9.77
  -2 -14   2    0.85    1.83
  -2  14  -2    5.55    5.23
  -2 -14   2   -3.24    6.94
   2 -14   2    3.30    7.18
   2 -14   2    6.22    3.58
   2  14  -2   10.49    4.89
  -2 -15   2   67.56   12.32
  -2  15  -2   71.69    9.77
   2 -15   2   78.66    7.03
   2 -15   2   74.09   11.29
   2  15  -2   80.01   10.11
  -2 -16   2   37.50   11.32
  -2  16  -2   32.87    7.89
   2  16  -2   36.56    7.67
   2 -16   2   45.74   10.16
   2 -16   2   41.73    5.27
  -2 -17   2   97.48   14.43
  -2  17  -2   76.71   11.29
   2 -17   2   83.06   13.27
   2  17  -2   62.58   10.48
  -2  18  -2   24.99    8.62
  -2 -18   2   27.04   10.54
   2 -18   2   25.25   10.12
  -2 -19   2  145.18   18.76
   2 -19   2  143.99   17.52
  -2 -20   2   40.10   12.85
   2 -20   2   27.31   11.19
  -2 -21   2  175.63   21.90
   2 -21   2  157.35   20.02
  -3  21   2   22.66   11.13
  -3 -21  -2   35.90   12.84
   3 -21  -2   34.65   11.44
  -3 -20  -2   19.15   11.59
  -3  20   2   30.18   10.68
   3 -20  -2   18.74   11.91
  -3  19   2   13.91    8.45
  -3 -19  -2   12.28   10.35
   3  19   2    9.01    8.77
   3 -19  -2    0.68    8.75
  -3  18   2  115.36   13.97
  -3 -18  -2   88.72   15.68
   3 -18  -2   92.77   10.24
   3  18   2   89.72   12.65
   3 -18  -2  101.78   14.68
  -3 -17  -2   33.05    5.64
  -3  17   2   24.10    8.69
  -3 -17  -2   47.75   11.97
   3 -17  -2   20.64    6.80
   3 -17  -2   35.81   10.80
   3  17   2   42.23    8.86
  -3 -16  -2  158.61   18.13
  -3 -16  -2  147.72   11.43
  -3  16   2  150.25   15.31
   3 -16  -2  153.49   13.25
   3 -16  -2  134.43   15.95
   3  16   2  129.39   14.02
  -3  15   2    6.75    6.47
  -3 -15  -2   19.59    5.05
  -3 -15  -2   28.15    9.81
   3 -15  -2   34.77    9.48
   3  15   2   15.62    6.27
   3 -15  -2   15.34    5.98
  -3 -14  -2   84.98   13.54
  -3 -14  -2  125.02    9.72
  -3  14   2   95.16   11.83
   3 -14  -2   99.03   12.77
   3  14   2  122.11   12.38
   3 -14  -2   96.22   10.37
  -3 -13  -2   -8.15    6.28
  -3  13   2   -4.64    4.90
  -3 -13  -2    4.65    4.20
   3 -13  -2    2.32    4.85
   3 -13  -2    2.41    6.46
   3  13   2    4.35    5.73
  -3  12   2  137.08   13.16
  -3 -12  -2  170.99   11.87
  -3 -12  -2  168.67   16.22
   3  12   2  154.57   12.58
   3 -12  -2  157.79   12.10
   3 -12  -2  141.81   14.40
  -3 -11  -2    6.52    3.84
  -3 -11  -2    5.91    6.69
  -3  11   2   16.31    5.43
   3  11   2   -0.65    4.59
   3 -11  -2   -6.78    5.94
   3 -11  -2   -3.36    4.36
  -3 -10  -2   -5.17    5.58
  -3 -10  -2    4.59    3.51
  -3  10   2    0.50    4.24
   3 -10  -2    2.13    3.85
   3  10   2    9.92    4.75
   3 -10  -2    6.22    5.38
   3  10   2    3.85    1.97
  -3   9   2   71.52    7.86
  -3  -9  -2   64.69    9.17
  -3  -9  -2   71.66    6.65
   3   9   2   75.86    7.49
   3  -9  -2   62.13    8.30
   3  -9  -2   63.12    7.09
   3  -9  -2   65.98    4.47
   3   9   2   88.72    5.76
  -3  -8  -2  248.57   14.02
  -3   8   2  252.87   16.00
  -3  -8  -2  276.75   15.21
  -3  -8  -2  212.59   16.70
   3   8   2  222.59   14.01
   3  -8  -2  247.33   15.43
   3  -8  -2  239.88   16.38
   3  -8  -2  248.48   13.51
   3   8   2  252.36   15.43
  -3  -7  -2  838.45   42.77
  -3  -7  -2  883.19   44.69
  -3   7   2  847.68   43.63
  -3  -7  -2  821.57   42.77
  -3  -7  -2  761.38   42.08
   3  -7  -2  835.01   44.05
   3  -7  -2  709.07   41.63
   3   7   2  790.39   42.99
   3   7   2  732.08   42.05
  -3   6   2   12.24    4.09
  -3  -6  -2    7.83    2.77
  -3  -6  -2   10.70    4.88
  -3  -6  -2   10.93    2.97
  -3  -6  -2    5.41    3.25
   3  -6  -2    8.38    2.32
   3   6   2    8.14    3.05
   3   6   2    4.44    3.18
  -3  -5  -2 1078.69   56.39
  -3  -5  -2 1103.60   56.48
  -3  -5  -2 1082.27   57.55
  -3   5   2 1147.62   57.15
  -3  -5  -2 1162.33   56.35
   3   5   2  972.42   56.13
   3   5   2 1101.54   56.68
   3  -5  -2  937.53   55.88
  -3  -4  -2 1008.17   52.10
  -3  -4  -2  987.76   52.88
  -3  -4  -2 1034.89   52.11
  -3  -4  -2 1000.75   52.04
  -3   4   2  967.06   52.42
   3   4   2  852.00   51.87
   3   4   2 1032.27   52.23
   3  -4  -2 1027.46   51.85
   3  -4  -2  978.64   52.33
  -3  -3  -2  199.74   12.50
  -3   3   2  212.58   12.55
  -3  -3  -2  179.90   11.99
  -3  -3  -2  212.01   12.89
  -3  -3  -2  208.26   12.16
   3   3   2  201.61   12.27
   3   3   2  191.17   12.10
   3   3   2  232.66   12.96
   3  -3  -2  214.08   12.37
   3  -3  -2  198.51   12.08
  -3  -2  -2 1434.49   72.16
  -3   2   2 1404.48   72.03
  -3  -2  -2 1364.46   71.85
  -3  -2  -2 1412.78   71.83
  -3  -2  -2 1367.75   72.08
   3   2   2 1257.15   71.98
   3  -2  -2 1444.90   72.00
   3  -2  -2 1305.86   71.90
   3   2   2 1363.70   72.09
   3   2   2 1437.10   71.92
  -3   1   2  928.77   47.66
  -3  -1  -2  900.93   48.86
  -3  -1  -2  919.90   48.55
  -3   1   2  922.06   48.51
  -3  -1  -2  908.38   48.44
   3  -1  -2  996.20   48.86
   3   1   2  960.54   48.57
   3   1   2  908.37   48.53
   3   1   2  914.88   48.39
   3   1   2  904.95   48.84
   3  -1  -2  909.46   48.48
  -3   0   2   41.66    4.24
  -3   0  -2   31.10    3.96
  -3   0   2   38.91    3.56
  -3   0  -2   36.25    3.63
  -3   0  -2   35.78    3.13
  -3   0  -2   40.08    3.86
   3   0  -2   33.43    3.31
   3   0  -2   36.95    4.09
   3   0   2   41.34    3.94
   3   0   2   39.12    3.89
   3   0   2   34.67    3.11
   3   0   2   35.16    4.47
  -3  -1   2  894.93   47.50
  -3   1  -2  956.90   47.94
  -3   1  -2  879.97   47.91
  -3   1  -2  923.51   48.30
  -3  -1   2  847.37   48.17
  -3   1  -2  932.80   47.14
   3   1  -2  878.63   48.18
   3   1  -2  898.09   47.35
   3  -1   2  912.46   47.89
   3  -1   2  925.09   47.13
   3  -1   2 1024.65   48.41
   3   1  -2  887.84   47.55
   3  -1   2  917.93   47.92
  -3   2  -2 1435.46   72.44
  -3  -2   2 1305.23   72.78
  -3   2  -2 1300.55   72.54
  -3  -2   2 1300.34   71.70
  -3  -2   2 1354.24   71.76
  -3   2  -2 1297.14   72.34
   3  -2   2 1415.86   72.30
   3   2  -2 1349.86   72.60
   3  -2   2 1588.61   72.75
   3  -2   2 1324.62   72.41
   3   2  -2 1466.77   71.94
   3   2  -2 1552.27   72.95
  -3   3  -2  207.13   12.21
  -3  -3   2  181.26   10.96
  -3   3  -2  203.73   12.05
  -3   3  -2  214.14   12.30
  -3  -3   2  204.07   12.95
  -3  -3   2  207.94   10.99
   3   3  -2  213.47   11.39
   3  -3   2  200.57   12.28
   3  -3   2  214.81   11.89
   3   3  -2  211.45   12.21
   3   3  -2  198.86   11.31
   3   3  -2  203.47   12.85
   3  -3   2  189.06   11.31
   3  -3   2  218.92   12.33
  -3  -4   2 1030.74   52.47
  -3  -4   2 1118.02   52.47
  -3   4  -2 1002.85   53.30
  -3   4  -2  991.45   53.68
  -3   4  -2 1048.81   53.52
  -3  -4   2 1006.75   54.28
   3   4  -2 1006.35   52.80
   3  -4   2 1012.85   53.79
   3  -4   2 1040.43   53.28
   3  -4   2  938.87   53.25
   3   4  -2 1022.18   53.38
   3  -4   2  950.04   52.99
   3   4  -2  996.48   52.83
  -3  -5   2 1130.00   57.36
  -3  -5   2 1231.85   59.66
  -3   5  -2 1098.33   58.43
  -3   5  -2 1159.64   58.15
  -3  -5   2 1126.86   57.31
   3  -5   2 1098.05   58.94
   3  -5   2 1001.60   57.99
   3  -5   2 1103.39   58.27
   3   5  -2 1088.40   58.15
   3   5  -2 1092.80   57.80
   3  -5   2 1114.17   58.21
   3   5  -2 1058.10   57.75
  -3  -6   2   10.17    1.78
  -3   6  -2   10.27    3.33
  -3  -6   2    9.81    4.78
  -3   6  -2   12.13    2.79
  -3  -6   2   10.84    1.80
   3   6  -2    4.20    2.45
   3  -6   2   12.72    4.23
   3  -6   2    8.51    3.46
   3   6  -2    5.47    2.59
   3  -6   2    7.42    2.80
   3  -6   2   12.74    2.78
  -3  -7   2  874.29   42.57
  -3   7  -2  797.88   42.94
  -3  -7   2  820.10   45.24
  -3  -7   2  786.30   42.52
  -3   7  -2  833.60   44.04
   3  -7   2  873.18   43.62
   3   7  -2  749.69   43.07
   3   7  -2  807.13   43.35
   3  -7   2  847.44   42.98
   3  -7   2  755.61   43.95
  -3   8  -2  232.99   15.48
  -3  -8   2  265.83   13.86
  -3  -8   2  217.87   16.75
  -3   8  -2  249.39   14.03
  -3  -8   2  238.57   13.75
   3  -8   2  244.35   15.96
   3   8  -2  261.11   14.42
   3   8  -2  251.52   14.94
   3  -8   2  243.10   14.85
   3  -8   2  241.67   14.94
   3  -8   2  270.51   14.04
  -3  -9   2   64.07    5.21
  -3  -9   2   84.75    5.46
  -3   9  -2   70.83    7.62
  -3   9  -2   78.10    5.17
  -3  -9   2   72.99    9.46
   3   9  -2   88.45    7.29
   3  -9   2   81.59    6.82
   3  -9   2   72.30    6.62
   3  -9   2   74.68    8.35
   3   9  -2   74.14    5.76
  -3  10  -2   -1.41    3.59
  -3 -10   2    2.78    1.70
  -3 -10   2   -7.92    5.23
  -3 -10   2    3.27    1.97
   3  10  -2    3.16    3.09
   3  10  -2   -1.35    1.98
   3 -10   2    1.03    3.16
   3 -10   2    1.47    2.96
   3 -10   2   -0.83    4.64
  -3  11  -2   10.69    4.74
  -3 -11   2    2.01    2.09
  -3 -11   2   11.05    6.56
  -3 -11   2    5.64    1.86
   3 -11   2    1.38    4.92
   3  11  -2    3.88    3.48
   3  11  -2    3.81    2.22
   3 -11   2   12.79    3.78
  -3 -12   2  156.54    9.13
  -3 -12   2  143.90   15.17
  -3  12  -2  164.02   13.10
  -3 -12   2  145.37    9.19
   3 -12   2  161.36   13.97
   3  12  -2  170.60   12.23
   3 -12   2  167.88   11.33
  -3 -13   2    2.62    1.61
  -3  13  -2   -2.54    5.10
  -3 -13   2   -5.41    6.47
   3 -13   2    1.83    6.28
   3 -13   2    0.96    3.69
   3  13  -2    6.58    4.44
  -3 -14   2   88.57   13.09
  -3  14  -2   96.30   10.95
   3 -14   2  114.15    8.84
   3  14  -2   89.54   10.27
   3 -14   2   86.51   11.50
  -3  15  -2   12.59    6.08
  -3 -15   2    8.54    8.33
   3  15  -2   19.85    6.55
   3 -15   2    9.83    4.24
   3 -15   2   10.58    7.81
  -3  16  -2  162.15   15.22
  -3 -16   2  106.40   16.05
   3 -16   2  149.00   10.94
   3  16  -2  148.42   14.03
   3 -16   2  162.31   16.83
  -3 -17   2   42.05   11.77
  -3  17  -2   20.81    8.46
   3 -17   2   50.50   10.77
  -3 -18   2   83.43   14.96
  -3  18  -2   98.22   13.54
   3 -18   2   79.50   13.26
  -3 -19   2   34.15   11.76
  -3  19  -2   13.60   10.47
   3 -19   2   11.82    9.43
  -3 -20   2   31.88   11.92
   3 -20   2   31.18   10.79
  -3 -21   2   16.09   11.13
   3 -21   2   22.07   11.01
  -4 -20  -2  152.71   20.49
  -4  20   2  115.88   15.93
   4 -20  -2  133.45   17.69
  -4 -19  -2    2.86    9.63
  -4  19   2   25.98    9.45
   4 -19  -2   15.76    6.33
   4 -19  -2   32.51   10.69
   4  19   2   20.68    8.76
  -4  18   2   16.59    9.35
  -4 -18  -2   17.71   10.71
   4  18   2   25.81    8.66
   4 -18  -2   14.38    6.52
   4 -18  -2   22.22    8.99
  -4  17   2   37.19    9.37
  -4 -17  -2   40.84   12.05
   4 -17  -2   33.43    7.26
   4  17   2   25.29    9.18
   4 -17  -2   46.37   11.44
  -4 -16  -2   13.51    4.97
  -4  16   2   21.48    7.78
  -4 -16  -2   24.47    9.93
   4 -16  -2   14.77    6.34
   4  16   2   11.83    6.57
   4 -16  -2   19.62    8.31
  -4  15   2   41.73    8.74
  -4 -15  -2   63.57   12.38
  -4 -15  -2   42.46    6.37
   4  15   2   53.81    9.01
   4 -15  -2   42.31    7.30
   4 -15  -2   49.71   10.06
  -4  14   2   20.09    6.96
  -4 -14  -2   17.45    5.10
  -4 -14  -2   20.06    9.35
   4  14   2   18.45    6.33
   4 -14  -2   24.47    6.32
   4 -14  -2   26.05    7.85
  -4 -13  -2    4.98    4.18
  -4 -13  -2   -7.47    6.79
  -4  13   2    0.37    5.37
   4 -13  -2   -6.07    4.15
   4  13   2    1.74    5.50
   4 -13  -2   -2.15    6.02
  -4  12   2  397.03   25.35
  -4 -12  -2  402.84   27.33
  -4 -12  -2  410.15   23.44
   4 -12  -2  378.82   26.00
   4 -12  -2  370.84   24.31
   4  12   2  424.26   25.01
  -4 -11  -2    7.91    6.96
  -4 -11  -2    1.45    3.72
  -4  11   2    0.59    4.65
   4 -11  -2   -5.66    5.16
   4  11   2    0.15    2.44
   4  11   2   -0.73    4.00
   4 -11  -2    1.77    3.98
  -4 -10  -2  473.45   26.25
  -4  10   2  449.99   27.56
  -4 -10  -2  466.97   29.06
   4  10   2  504.46   25.37
   4 -10  -2  410.01   27.52
   4 -10  -2  448.80   24.37
   4  10   2  461.50   27.02
   4 -10  -2  435.75   26.71
  -4   9   2   16.28    4.94
  -4  -9  -2   20.92    5.77
  -4  -9  -2   14.44    4.03
   4   9   2   22.50    4.71
   4  -9  -2   19.83    4.78
   4  -9  -2   25.53    6.10
   4  -9  -2   15.71    2.70
   4   9   2   16.49    3.65
  -4  -8  -2    8.82    5.46
  -4  -8  -2    4.94    2.77
  -4   8   2   13.54    4.51
  -4  -8  -2    6.13    3.41
   4  -8  -2    4.58    2.31
   4  -8  -2    9.67    4.98
   4   8   2    7.19    3.27
   4   8   2   12.10    3.85
  -4  -7  -2   73.82    6.99
  -4  -7  -2   70.26    6.50
  -4  -7  -2   56.80    8.19
  -4   7   2   80.59    7.79
  -4  -7  -2   74.50    6.17
   4   7   2   74.92    7.06
   4   7   2   65.17    6.21
   4  -7  -2   60.59    5.58
  -4  -6  -2   43.51    6.77
  -4   6   2   32.68    5.52
  -4  -6  -2   45.33    4.83
  -4  -6  -2   41.65    4.80
  -4  -6  -2   46.86    5.19
   4   6   2   32.67    4.61
   4  -6  -2   34.75    4.17
   4   6   2   42.06    5.08
  -4  -5  -2  286.14   17.35
  -4  -5  -2  298.74   18.72
  -4   5   2  294.78   17.50
  -4  -5  -2  326.64   17.78
  -4  -5  -2  293.31   17.27
  -4   5   2  291.55   18.12
   4   5   2  327.13   17.66
   4   5   2  295.11   17.57
   4  -5  -2  303.03   17.20
  -4  -4  -2  267.15   15.81
  -4  -4  -2  260.81   16.04
  -4  -4  -2  281.96   15.95
  -4  -4  -2  281.30   16.90
  -4   4   2  267.28   16.41
  -4   4   2  289.79   15.70
   4  -4  -2  253.63   15.78
   4   4   2  289.88   16.31
  -4  -3  -2   95.73    8.08
  -4  -3  -2   92.97    6.65
  -4   3   2   78.29    6.01
  -4  -3  -2   90.24    7.78
  -4   3   2  100.85    7.45
  -4  -3  -2   84.18    6.92
   4   3   2   87.21    7.53
   4  -3  -2   95.76    7.74
   4   3   2   87.96    7.23
   4  -3  -2   89.68    6.85
  -4   2   2  989.69   50.53
  -4  -2  -2  935.03   51.70
  -4   2   2  975.08   51.45
  -4  -2  -2  969.73   51.53
  -4  -2  -2  991.98   51.41
   4   2   2 1053.75   51.80
   4   2   2  922.07   51.46
   4  -2  -2  972.78   51.56
   4   2   2  986.43   51.40
   4  -2  -2  939.99   51.37
  -4  -1  -2  381.86   21.08
  -4  -1  -2  390.97   21.63
  -4  -1  -2  377.36   20.86
  -4   1   2  367.02   20.91
  -4   1   2  385.42   19.68
   4  -1  -2  360.99   21.06
   4   1   2  391.58   20.92
   4   1   2  377.18   20.74
   4  -1  -2  414.65   21.51
   4   1   2  370.64   21.00
   4  -1  -2  367.63   20.86
   4   1   2  368.93   21.41
  -4   0   2   -1.94    2.47
  -4   0  -2    0.31    2.09
  -4   0   2    0.41    2.98
  -4   0  -2    6.61    3.76
  -4   0  -2    3.10    2.56
  -4   0  -2    2.62    2.23
   4   0  -2   -0.88    2.43
   4   0  -2   -3.00    2.21
   4   0   2    1.37    2.08
   4   0   2   -1.33    2.69
   4   0   2    2.62    2.72
   4   0   2    3.99    2.43
   4   0  -2    3.41    2.83
  -4   1  -2  372.31   21.75
  -4   1  -2  380.83   20.97
  -4  -1   2  349.50   21.44
  -4   1  -2  386.84   20.32
  -4  -1   2  389.04   20.77
  -4   1  -2  408.21   21.19
   4  -1   2  387.52   21.66
   4   1  -2  372.92   21.44
   4   1  -2  382.64   20.83
   4   1  -2  379.32   21.67
   4  -1   2  378.77   21.12
   4  -1   2  394.04   20.28
   4  -1   2  391.69   20.96
  -4   2  -2 1053.50   52.49
  -4  -2   2  915.54   52.38
  -4   2  -2 1030.38   51.86
  -4  -2   2  950.53   51.36
  -4   2  -2 1003.79   52.07
   4  -2   2  970.40   51.87
   4  -2   2  989.64   52.28
   4  -2   2  981.25   51.89
   4   2  -2  957.45   52.33
   4   2  -2  982.63   51.53
   4   2  -2  990.03   52.30
   4  -2   2 1002.77   51.02
  -4   3  -2   88.10    7.03
  -4  -3   2   92.43    5.68
  -4  -3   2   71.79    7.57
  -4  -3   2   84.95    5.67
  -4   3  -2   93.13    6.99
  -4   3  -2   86.91    7.26
   4  -3   2   80.39    7.06
   4  -3   2   93.95    6.66
   4   3  -2   81.40    6.97
   4   3  -2   89.81    6.09
   4  -3   2   94.18    7.18
  -4   4  -2  286.56   16.40
  -4  -4   2  299.90   17.41
  -4  -4   2  276.36   15.13
  -4   4  -2  282.04   16.47
  -4  -4   2  267.62   15.16
  -4   4  -2  268.46   16.32
   4  -4   2  286.54   16.24
   4  -4   2  291.64   16.12
   4   4  -2  266.89   15.61
   4  -4   2  319.74   16.67
   4   4  -2  279.37   16.31
   4  -4   2  256.08   15.49
  -4  -5   2  313.20   16.74
  -4   5  -2  300.27   18.06
  -4   5  -2  329.09   17.99
  -4  -5   2  332.15   16.78
  -4  -5   2  278.16   19.00
   4  -5   2  304.85   17.81
   4  -5   2  314.32   17.90
   4   5  -2  314.62   17.38
   4  -5   2  271.21   18.11
   4  -5   2  299.51   17.50
   4   5  -2  312.03   17.35
   4   5  -2  330.52   18.02
  -4  -6   2   39.33    3.39
  -4   6  -2   39.21    5.15
  -4  -6   2   41.03    3.39
  -4  -6   2   50.17    6.97
  -4   6  -2   35.51    4.46
   4  -6   2   44.87    5.82
   4  -6   2   39.25    4.51
   4  -6   2   40.98    4.98
   4   6  -2   43.90    4.37
   4  -6   2   37.93    4.56
   4   6  -2   38.33    4.68
  -4   7  -2   72.70    6.19
  -4  -7   2   73.68    5.04
  -4   7  -2   67.99    6.95
  -4  -7   2   71.92    5.05
  -4  -7   2   73.70    8.64
   4  -7   2   88.61    7.20
   4   7  -2   66.90    6.25
   4  -7   2   86.74    6.97
   4   7  -2   72.25    6.09
   4  -7   2   69.26    6.07
  -4  -8   2   -2.56    4.79
  -4   8  -2    9.05    2.75
  -4  -8   2    6.09    1.86
  -4   8  -2    9.56    4.27
  -4  -8   2    6.09    1.89
   4  -8   2    7.03    2.60
   4   8  -2    7.88    3.13
   4  -8   2   11.82    4.19
   4   8  -2    3.00    2.70
  -4  -9   2   15.74    6.21
  -4   9  -2   30.77    3.39
  -4  -9   2   19.53    2.52
  -4   9  -2   21.34    4.79
  -4  -9   2   15.92    2.33
   4   9  -2   22.75    3.64
   4   9  -2   17.14    3.97
   4  -9   2   16.64    2.89
   4  -9   2   22.27    5.09
   4  -9   2   13.42    4.04
  -4  10  -2  468.33   26.99
  -4 -10   2  434.33   24.05
  -4 -10   2  479.02   24.13
  -4 -10   2  408.63   28.02
   4  10  -2  459.97   25.87
   4 -10   2  443.12   25.70
   4 -10   2  484.36   27.06
   4 -10   2  445.14   24.27
   4  10  -2  431.03   24.86
  -4  11  -2   -0.63    4.25
  -4 -11   2    3.70    1.74
  -4 -11   2   -1.21    6.02
  -4 -11   2    3.12    1.54
   4 -11   2    1.77    3.81
   4  11  -2    1.58    3.21
   4  11  -2    1.86    3.93
   4 -11   2    2.62    4.63
  -4 -12   2  422.04   21.87
  -4  12  -2  389.89   25.36
  -4 -12   2  435.13   27.81
   4  12  -2  405.20   24.62
   4 -12   2  415.01   25.80
   4 -12   2  397.19   23.98
  -4 -13   2   12.06    7.82
  -4  13  -2   -2.04    4.77
   4 -13   2    7.24    5.79
   4 -13   2   -3.27    3.77
   4  13  -2    5.64    4.56
  -4 -14   2   24.65    9.51
  -4  14  -2   30.37    7.60
   4 -14   2   34.35    7.77
   4 -14   2   17.78    4.87
   4  14  -2   32.17    6.37
  -4 -15   2   50.65   11.36
  -4  15  -2   50.38    8.71
   4  15  -2   44.57    7.99
   4 -15   2   44.08    6.37
   4 -15   2   51.31    9.58
  -4 -16   2   22.82   10.03
  -4  16  -2    5.05    6.82
   4  16  -2    4.37    5.56
   4 -16   2   -3.35    6.55
   4 -16   2    3.11    4.23
  -4  17  -2   24.91    8.96
  -4 -17   2   54.29   12.67
   4 -17   2   50.24   10.42
  -4  18  -2   15.74    9.06
  -4 -18   2   22.88   11.84
   4 -18   2   18.38    8.88
  -4 -19   2   26.19   11.79
  -4  19  -2   -0.38    8.76
   4 -19   2   22.05    9.84
  -4 -20   2  156.77   20.34
   4 -20   2  126.65   16.90
  -5  20   2    9.57    9.15
  -5 -20  -2   22.47   11.64
   5 -20  -2   16.88   10.72
  -5  19   2  114.46   15.06
  -5 -19  -2  102.85   18.06
   5 -19  -2  115.07   12.19
   5 -19  -2  125.12   16.62
   5  19   2  103.40   17.63
  -5 -18  -2    5.00   10.96
  -5  18   2    5.37    8.00
   5  18   2   -1.14    7.27
   5 -18  -2    5.75    8.72
   5 -18  -2    0.77    5.56
  -5  17   2  133.14   15.54
  -5 -17  -2  150.93   18.82
   5  17   2  156.88   15.88
   5 -17  -2  144.66   13.62
   5 -17  -2  116.99   15.23
  -5 -16  -2   57.82    6.78
  -5 -16  -2   44.81   11.82
  -5  16   2   54.11   10.90
   5 -16  -2   42.22    9.98
   5 -16  -2   47.24    8.29
   5  16   2   66.56   10.41
  -5 -15  -2  121.72   10.31
  -5  15   2  129.01   13.73
  -5 -15  -2  103.76   15.57
   5  15   2  124.48   13.25
   5 -15  -2  117.20   11.81
   5 -15  -2  121.41   14.11
  -5 -14  -2   94.21    9.02
  -5  14   2   96.21   11.60
  -5 -14  -2   81.81   13.19
   5 -14  -2  102.25   12.14
   5 -14  -2   99.51   10.57
   5  14   2   72.55   10.07
  -5 -13  -2   24.60    9.18
  -5  13   2   27.20    7.29
  -5 -13  -2   34.57    5.86
   5  13   2   35.82    7.02
   5 -13  -2   15.06    6.47
   5 -13  -2   37.86    8.78
  -5 -12  -2    0.29    3.90
  -5  12   2    2.41    5.39
  -5 -12  -2   -6.91    6.05
   5  12   2    6.09    4.85
   5 -12  -2    3.27    4.45
   5 -12  -2    7.70    6.68
  -5 -11  -2  116.88    9.65
  -5  11   2  104.70   11.42
  -5 -11  -2  126.83   13.95
   5  11   2  134.33   10.79
   5 -11  -2  101.81   10.59
   5 -11  -2  133.87   12.94
  -5 -10  -2   37.24    5.34
  -5 -10  -2   24.73    7.46
  -5  10   2   37.11    6.57
   5 -10  -2   29.60    6.95
   5  10   2   34.19    5.81
   5 -10  -2   30.25    3.70
  -5   9   2    9.82    5.10
  -5  -9  -2   13.57    3.65
  -5  -9  -2   12.16    6.16
  -5  -9  -2    7.42    3.90
   5  -9  -2   17.63    5.96
   5  -9  -2   16.05    3.09
   5   9   2    4.32    3.83
  -5  -8  -2   62.91    8.63
  -5  -8  -2   45.34    5.66
  -5  -8  -2   50.70    5.56
  -5   8   2   43.99    6.75
   5  -8  -2   45.88    4.81
   5   8   2   54.92    6.24
  -5  -7  -2  125.05    9.02
  -5   7   2  106.68   10.03
  -5  -7  -2  110.90    8.75
  -5  -7  -2  103.24   10.81
   5   7   2  117.16    8.95
   5  -7  -2  116.83    8.13
  -5   6   2   40.77    5.90
  -5  -6  -2   41.84    6.83
  -5  -6  -2   47.79    5.46
  -5  -6  -2   49.87    5.64
   5   6   2   35.16    4.98
   5  -6  -2   38.60    4.79
  -5  -5  -2  790.61   44.04
  -5  -5  -2  809.80   43.22
  -5  -5  -2  809.76   42.84
  -5   5   2  784.40   42.67
  -5  -5  -2  756.11   42.88
  -5   5   2  821.67   43.56
   5  -5  -2  814.22   42.88
  -5  -4  -2  456.83   26.01
  -5   4   2  485.29   25.55
  -5  -4  -2  461.63   26.44
  -5  -4  -2  442.74   26.72
  -5  -4  -2  486.55   25.88
  -5   4   2  464.61   26.53
   5  -4  -2  479.64   26.21
  -5  -3  -2  503.62   27.24
  -5  -3  -2  529.67   28.19
  -5   3   2  508.81   27.81
  -5  -3  -2  489.06   27.43
  -5   3   2  491.00   26.57
  -5  -3  -2  487.41   27.93
   5  -3  -2  482.97   27.70
  -5  -2  -2  466.12   26.91
  -5   2   2  462.66   26.47
  -5  -2  -2  476.25   26.53
  -5   2   2  504.58   25.24
  -5  -2  -2  461.00   26.38
   5   2   2  495.46   26.57
   5  -2  -2  475.45   26.72
  -5   1   2 1032.72   52.12
  -5  -1  -2  973.56   53.51
  -5  -1  -2  994.94   54.05
  -5   1   2 1001.32   53.47
  -5  -1  -2 1035.12   53.38
   5   1   2 1019.44   53.29
   5  -1  -2  989.52   53.93
   5  -1  -2 1005.38   53.53
   5   1   2 1040.54   53.36
  -5   0  -2   -0.84    2.46
  -5   0  -2    0.91    3.75
  -5   0  -2    0.06    2.38
  -5   0   2    1.26    2.63
  -5   0   2    2.44    3.63
  -5   0  -2    1.06    2.42
   5   0  -2    4.41    3.89
   5   0  -2   -0.78    2.85
   5   0  -2    1.31    0.96
   5   0   2   -2.70    3.88
   5   0   2   -0.48    2.93
   5   0  -2    2.24    2.43
   5   0   2    0.84    2.24
   5   0   2   -1.33    2.68
  -5  -1   2 1030.55   54.27
  -5   1  -2 1010.62   53.57
  -5   1  -2 1079.70   54.55
  -5   1  -2 1019.26   53.14
  -5   1  -2 1067.44   54.03
  -5  -1   2  953.82   53.47
   5   1  -2 1048.29   54.27
   5  -1   2 1034.19   55.21
   5   1  -2  966.82   53.53
   5  -1   2 1013.88   53.57
   5  -1   2 1024.63   53.89
   5  -1   2 1000.96   53.09
  -5  -2   2  484.45   27.44
  -5   2  -2  488.83   27.46
  -5   2  -2  512.31   26.72
  -5  -2   2  502.44   26.39
  -5   2  -2  509.68   27.03
   5  -2   2  464.34   25.83
   5  -2   2  481.07   26.84
   5   2  -2  474.75   26.50
   5  -2   2  472.56   26.62
   5  -2   2  522.79   27.57
  -5   3  -2  525.93   27.81
  -5  -3   2  526.81   27.19
  -5  -3   2  507.78   27.26
  -5   3  -2  536.29   28.48
  -5  -3   2  480.37   28.69
  -5   3  -2  512.02   28.17
   5  -3   2  503.42   27.85
   5  -3   2  517.41   28.02
   5   3  -2  485.25   27.46
   5  -3   2  497.30   28.34
  -5   4  -2  479.28   26.74
  -5  -4   2  470.14   27.54
  -5  -4   2  445.68   25.51
  -5   4  -2  461.48   26.99
  -5  -4   2  469.20   25.52
  -5   4  -2  517.89   27.01
   5  -4   2  505.81   26.66
   5  -4   2  488.38   26.79
  -5   5  -2  796.06   43.35
  -5   5  -2  791.81   43.22
  -5  -5   2  787.16   42.04
  -5  -5   2  815.14   42.04
  -5  -5   2  730.90   44.04
   5  -5   2  841.43   42.54
   5  -5   2  774.63   43.00
   5  -5   2  861.13   43.56
  -5   6  -2   42.64    5.53
  -5  -6   2   28.80    6.38
  -5  -6   2   41.44    3.71
  -5  -6   2   45.95    3.74
  -5   6  -2   40.56    5.12
   5  -6   2   41.41    5.62
   5  -6   2   40.11    5.11
   5  -6   2   39.48    4.91
   5   6  -2   41.79    4.47
  -5   7  -2  113.17    8.65
  -5  -7   2  123.52    7.28
  -5   7  -2   84.45    8.90
  -5  -7   2  119.19   10.84
  -5  -7   2  115.18    7.20
   5  -7   2  120.96    8.87
   5  -7   2  108.77    9.57
   5   7  -2  117.21    8.37
   5  -7   2  118.46    8.47
  -5  -8   2   59.41    8.31
  -5   8  -2   44.75    5.20
  -5   8  -2   37.14    5.93
  -5  -8   2   54.67    4.21
  -5  -8   2   47.86    4.09
   5   8  -2   52.35    5.55
   5  -8   2   44.64    5.06
   5  -8   2   40.97    5.74
  -5  -9   2   12.77    2.16
  -5  -9   2   10.63    2.30
  -5   9  -2   11.27    3.07
  -5   9  -2   14.90    4.81
  -5  -9   2   14.80    6.24
   5  -9   2   16.46    3.50
   5  -9   2   10.39    4.41
   5   9  -2   10.21    3.77
  -5 -10   2   45.07    8.28
  -5 -10   2   33.66    3.23
  -5  10  -2   40.81    6.45
  -5  10  -2   30.93    4.09
  -5 -10   2   34.53    3.13
   5  10  -2   21.01    4.86
   5 -10   2   33.69    4.17
   5 -10   2   45.91    6.59
   5 -10   2   41.84    5.49
  -5 -11   2  132.05    7.73
  -5  11  -2  130.14   12.04
  -5 -11   2  114.96   13.65
   5 -11   2  123.54   10.48
   5  11  -2  132.55   10.22
   5 -11   2  131.88    8.46
   5 -11   2  147.60   11.78
  -5 -12   2   -2.54    5.99
  -5  12  -2    9.07    5.42
  -5 -12   2   -0.66    0.96
  -5 -12   2   -0.06    0.99
   5 -12   2   -2.63    3.94
   5  12  -2   -5.06    4.25
   5 -12   2    1.22    5.53
  -5 -13   2   22.18    8.92
  -5  13  -2   36.77    7.36
   5 -13   2   35.60    5.95
   5  13  -2   18.80    6.06
   5 -13   2   24.70    6.80
  -5  14  -2   93.48   11.11
  -5 -14   2  104.66   13.95
   5 -14   2   90.87    9.13
   5 -14   2   97.10   11.76
   5  14  -2   93.24   10.15
  -5  15  -2  131.60   13.99
  -5 -15   2  129.28   16.35
   5 -15   2  104.15   10.49
   5  15  -2  119.45   12.18
   5 -15   2  162.75   15.12
  -5  16  -2   70.13   10.79
  -5 -16   2   49.97   12.38
   5 -16   2   71.05   11.26
   5 -16   2   59.10    7.36
   5  16  -2   53.51    9.60
  -5  17  -2  118.48   14.33
  -5 -17   2  141.59   18.06
   5 -17   2  165.22   16.60
   5 -17   2  129.54   10.79
  -5  18  -2   12.54    7.69
  -5 -18   2    7.79    9.77
   5 -18   2   21.41    8.66
  -5 -19   2  161.71   20.36
  -5  19  -2  137.84   16.54
   5 -19   2  148.33   17.34
  -5 -20   2   18.62   11.72
  -6 -20  -2   -8.57   10.02
  -6  20   2    1.39    8.90
   6 -20  -2    6.15    9.45
  -6 -19  -2   36.10   12.72
  -6  19   2   25.56    9.55
   6 -19  -2   22.54    7.35
   6 -19  -2   31.00   10.12
  -6  18   2    8.30    9.24
  -6 -18  -2   10.92   10.43
   6 -18  -2   18.12    9.64
   6  18   2   -0.64    7.72
   6 -18  -2    0.26    6.44
  -6  17   2   48.25   10.62
  -6 -17  -2   48.07   12.67
   6  17   2   34.55    9.75
   6 -17  -2   36.13    8.04
   6 -17  -2   44.68   10.94
  -6  16   2   48.33   10.47
  -6 -16  -2   39.78   11.77
  -6 -16  -2   44.89    6.28
   6 -16  -2   57.62   10.99
   6  16   2   61.89   10.50
   6 -16  -2   52.86    8.19
  -6  15   2   23.11    7.96
  -6 -15  -2   24.12   10.23
  -6 -15  -2   20.53    5.02
   6 -15  -2   14.98    6.67
   6 -15  -2   23.16    7.96
   6  15   2   24.58    7.03
  -6 -14  -2    1.13    4.21
  -6  14   2    1.00    6.33
  -6 -14  -2    1.37    8.08
   6 -14  -2   -5.41    5.69
   6 -14  -2   -0.81    6.55
   6  14   2   -3.37    5.21
  -6  13   2   67.53    9.64
  -6 -13  -2   64.41   11.48
  -6 -13  -2   61.15    7.01
   6  13   2   57.56    8.37
   6 -13  -2   40.06    8.75
   6 -13  -2   47.82    8.27
  -6 -12  -2   -1.62    3.85
  -6  12   2    7.30    5.67
  -6 -12  -2    5.12    7.13
   6 -12  -2   -0.96    5.35
   6  12   2   -3.22    4.61
   6 -12  -2    4.60    5.99
  -6 -11  -2   94.60   12.05
  -6  11   2   99.41   10.86
  -6 -11  -2  114.30    9.27
   6 -11  -2  100.98   11.27
   6  11   2   80.60    9.44
  -6 -10  -2   10.09    6.72
  -6  10   2    6.20    5.39
  -6 -10  -2    4.59    3.88
   6 -10  -2   -1.93    5.91
   6  10   2    1.85    4.05
   6 -10  -2    0.77    2.90
  -6  -9  -2   28.75    4.79
  -6  -9  -2   22.39    6.38
  -6  -9  -2   25.09    4.77
  -6   9   2   23.02    6.03
   6  -9  -2   43.88    7.34
   6   9   2   26.47    5.42
  -6  -8  -2   61.30    6.69
  -6  -8  -2   64.80    6.68
  -6  -8  -2   60.84    8.31
  -6   8   2   58.53    7.83
   6   8   2   54.61    6.62
  -6  -7  -2   48.56    5.66
  -6  -7  -2   56.01    6.26
  -6   7   2   50.56    6.97
  -6  -7  -2   43.51    7.60
  -6  -6  -2  997.45   58.26
  -6  -6  -2 1053.99   57.34
  -6  -6  -2 1139.52   57.10
  -6   6   2 1075.06   57.82
  -6   5   2    8.02    2.66
  -6   5   2   10.56    4.33
  -6  -5  -2   13.22    4.48
  -6  -5  -2    1.07    4.45
  -6  -5  -2    3.56    3.29
  -6  -4  -2 1718.66   97.29
  -6  -4  -2 1992.38   97.87
  -6  -4  -2 1855.10   96.95
  -6   4   2 1891.15   97.47
  -6   4   2 1807.11   96.18
  -6   3   2  128.08    9.78
  -6  -3  -2  138.03    9.59
  -6  -3  -2  131.62   10.39
  -6  -3  -2  140.73   10.15
  -6   3   2  130.89    8.11
  -6   2   2   86.69    5.31
  -6  -2  -2   95.59    7.90
  -6   2   2   80.66    7.30
  -6  -2  -2   75.65    7.13
  -6  -2  -2   94.52    8.41
   6  -2  -2   80.64    6.85
   6   2   2   87.74    7.45
  -6   1   2  108.51    8.21
  -6  -1  -2  108.17    8.02
  -6  -1  -2  112.13    8.84
  -6  -1  -2  102.63    8.25
   6  -1  -2   99.97    7.80
   6   1   2  104.58    7.86
   6  -1  -2  108.04    5.94
   6   1   2  104.46    7.80
  -6   0  -2    1.12    3.22
  -6   0  -2   -0.49    3.30
  -6   0   2   -4.54    3.15
  -6   0   2    6.36    2.90
  -6   0  -2    2.33    2.58
  -6   0  -2    0.45    2.16
   6   0  -2    1.30    1.13
   6   0   2    1.93    2.68
   6   0  -2   -0.89    2.76
   6   0   2    2.18    2.50
  -6  -1   2  106.62    8.52
  -6   1  -2   91.29    8.92
  -6   1  -2  109.90    7.97
  -6   1  -2  102.23    7.42
  -6   1  -2  111.28    7.20
  -6  -1   2  113.11    7.89
   6  -1   2  112.67    7.06
   6  -1   2  101.72    7.56
  -6  -2   2   95.72    8.41
  -6   2  -2   83.89    8.07
  -6   2  -2   77.57    6.41
  -6   2  -2   82.07    7.45
  -6  -2   2   87.03    6.52
   6  -2   2   83.77    6.77
   6  -2   2   82.33    5.71
  -6   3  -2  139.64    9.32
  -6  -3   2  129.74   10.60
  -6  -3   2  131.41    8.79
  -6   3  -2  130.67    9.88
  -6   3  -2  155.47   10.75
   6  -3   2  140.33    8.27
   6  -3   2  137.34    9.44
  -6   4  -2 1977.69   98.67
  -6   4  -2 1817.49   98.37
  -6  -4   2 1801.40   99.04
  -6  -4   2 1823.90   97.25
  -6  -4   2 1856.41   97.32
   6  -4   2 1970.50   98.16
  -6   5  -2   12.22    4.38
  -6  -5   2    2.66    2.25
  -6  -5   2    6.45    4.74
  -6   5  -2    9.19    3.86
  -6  -5   2    7.82    2.27
   6  -5   2    4.39    3.36
  -6   6  -2 1060.55   57.76
  -6   6  -2 1046.36   58.16
  -6  -6   2 1063.97   59.21
  -6  -6   2 1093.58   56.61
  -6  -6   2 1054.57   56.60
   6  -6   2 1037.53   58.01
   6  -6   2 1196.51   57.30
  -6   7  -2   51.85    6.22
  -6   7  -2   52.70    7.02
  -6  -7   2   69.94    5.00
  -6  -7   2   57.93    4.69
  -6  -7   2   63.59    8.64
   6  -7   2   69.61    6.31
   6  -7   2   49.86    6.70
  -6   8  -2   58.22    6.45
  -6  -8   2   75.95    9.05
  -6   8  -2   56.79    7.16
  -6  -8   2   65.93    5.12
  -6  -8   2   75.79    5.09
   6   8  -2   57.16    6.21
   6  -8   2   56.81    6.52
  -6   9  -2   31.65    6.04
  -6  -9   2   29.64    3.21
  -6  -9   2   25.78    7.33
  -6  -9   2   34.27    3.36
  -6   9  -2   37.70    4.92
   6  -9   2   38.21    5.76
   6   9  -2   14.01    4.27
  -6 -10   2    9.03    1.95
  -6 -10   2    9.70    2.10
  -6  10  -2    4.03    4.69
  -6 -10   2    1.83    6.06
  -6  10  -2    7.03    3.24
   6 -10   2    3.49    4.43
   6  10  -2   12.67    4.27
  -6 -11   2  117.32   13.50
  -6 -11   2  103.49    6.39
  -6  11  -2  104.27   10.84
   6 -11   2  109.83   10.57
   6  11  -2  108.02    9.85
  -6 -12   2   -6.92    6.31
  -6  12  -2   -2.34    5.31
   6 -12   2   -0.82    4.35
   6 -12   2    2.79    4.98
   6  12  -2    3.08    4.54
  -6  13  -2   60.33    9.26
  -6 -13   2   74.33   12.11
   6  13  -2   72.79    9.00
   6 -13   2   66.22    9.43
   6 -13   2   61.57    8.10
  -6 -14   2   -5.92    7.34
  -6  14  -2   -6.23    5.35
   6 -14   2    0.61    5.81
   6 -14   2    3.42    4.78
   6  14  -2    1.48    5.54
  -6 -15   2   26.55    9.87
  -6  15  -2   17.43    7.18
   6 -15   2   27.21    5.90
   6  15  -2   17.33    7.16
   6 -15   2   19.92    7.00
  -6  16  -2   70.86   10.91
  -6 -16   2   63.76   13.12
   6 -16   2   61.79   10.61
   6 -16   2   60.46    8.04
  -6  17  -2   30.83    9.14
  -6 -17   2   40.33   11.92
   6 -17   2   46.31    6.99
   6 -17   2   64.29   10.76
  -6  18  -2    8.29    7.57
  -6 -18   2  -14.79    8.90
   6 -18   2   10.55    7.45
  -6 -19   2   15.10   12.54
  -6  19  -2    0.06    9.08
  -6 -20   2    9.09   11.29
  -7 -20  -2   42.61   14.71
  -7  20   2   33.78   11.05
  -7  19   2   45.40   11.92
  -7 -19  -2   27.47   12.35
   7 -19  -2   11.89    7.53
   7 -19  -2   44.29   11.17
  -7 -18  -2  109.79   17.44
  -7  18   2  122.03   15.40
   7 -18  -2  113.61   15.21
   7  18   2  118.47   13.49
   7 -18  -2   94.64   12.20
  -7  17   2   27.59    9.36
  -7 -17  -2   19.94   10.93
   7  17   2   21.80    8.58
   7 -17  -2   24.33    7.41
   7 -17  -2   37.39    9.96
  -7 -16  -2  212.41   22.36
  -7  16   2  222.18   19.85
   7 -16  -2  231.56   19.08
   7  16   2  212.48   17.48
   7 -16  -2  187.00   16.20
  -7  15   2    2.70    7.05
  -7 -15  -2   17.73    4.65
  -7 -15  -2    0.09    8.57
   7 -15  -2   -3.72    5.25
   7  15   2   11.80    6.99
   7 -15  -2   12.95    7.92
  -7 -14  -2  215.38   14.39
  -7  14   2  217.63   17.92
  -7 -14  -2  178.53   20.06
   7  14   2  213.18   16.41
   7 -14  -2  200.58   17.62
   7 -14  -2  212.16   16.63
  -7 -13  -2   51.20   11.32
  -7 -13  -2   54.84    6.98
  -7  13   2   29.22    8.20
   7 -13  -2   55.59    8.69
   7  13   2   57.29    8.48
   7 -13  -2   55.04    9.64
  -7  12   2  156.15   14.53
  -7 -12  -2  162.64   16.77
  -7 -12  -2  138.08   11.33
   7 -12  -2  150.45   12.77
   7  12   2  142.40   13.09
   7 -12  -2  145.47   14.10
  -7  11   2  198.80   16.70
  -7 -11  -2  209.48   18.31
  -7 -11  -2  235.74   14.87
   7 -11  -2  192.49   16.79
   7  11   2  238.57   15.84
  -7 -10  -2   28.69    5.30
  -7  10   2   19.61    6.37
  -7 -10  -2   42.06    8.75
   7 -10  -2   30.36    6.92
  -7   9   2   94.57   10.59
  -7  -9  -2  115.17    9.54
  -7  -9  -2   93.93    9.06
  -7  -9  -2  133.09   13.29
  -7  -8  -2    5.00    4.11
  -7   8   2    4.14    4.82
  -7  -8  -2   10.98    3.85
  -7  -8  -2    2.79    5.72
  -7  -7  -2   77.28    7.47
  -7  -7  -2   70.44    9.21
  -7  -7  -2   70.44    7.74
  -7   7   2   64.12    8.00
  -7   6   2  246.96   16.99
  -7  -6  -2  275.23   16.93
  -7  -6  -2  264.94   16.32
  -7  -6  -2  251.35   17.53
  -7  -5  -2   41.27    5.65
  -7  -5  -2   49.73    6.77
  -7  -5  -2   34.53    6.52
  -7   5   2   47.22    4.73
  -7   5   2   44.79    6.39
  -7  -4  -2  568.66   32.03
  -7  -4  -2  584.64   31.15
  -7  -4  -2  513.57   31.63
  -7   4   2  579.21   30.06
  -7   4   2  537.42   31.51
  -7  -3  -2   80.86    6.96
  -7  -3  -2   51.80    6.78
  -7   3   2   75.35    6.88
  -7   3   2   64.98    4.84
  -7  -3  -2   57.01    6.90
  -7   2   2  446.56   23.81
  -7  -2  -2  474.72   25.86
  -7  -2  -2  450.99   25.57
  -7   2   2  417.39   25.54
  -7  -2  -2  456.51   26.55
   7   2   2  462.72   25.29
  -7  -1  -2  656.64   35.81
  -7  -1  -2  667.84   35.52
  -7   1   2  643.84   35.65
  -7  -1  -2  644.48   36.57
  -7   1   2  620.47   36.34
   7  -1  -2  653.99   33.82
   7   1   2  670.25   35.43
   7   1   2  644.55   35.15
  -7   0  -2  381.44   22.78
  -7   0  -2  373.46   21.14
  -7   0   2  387.71   22.01
  -7   0   2  373.47   21.46
  -7   0   2  365.62   22.55
  -7   0  -2  355.60   21.80
   7   0   2  371.05   21.05
   7   0   2  389.93   21.11
   7   0  -2  382.63   19.86
  -7  -1   2  581.05   35.95
  -7  -1   2  673.90   35.58
  -7   1  -2  653.64   35.05
  -7   1  -2  668.93   35.19
  -7   1  -2  655.87   36.07
  -7   1  -2  661.62   36.76
   7  -1   2  667.94   35.22
   7   1  -2  665.66   34.40
   7  -1   2  655.97   34.94
  -7  -2   2  439.91   24.81
  -7   2  -2  436.26   25.41
  -7   2  -2  458.56   26.32
  -7  -2   2  458.13   26.06
  -7   2  -2  445.86   24.74
   7  -2   2  467.24   24.90
   7  -2   2  440.38   24.22
  -7   3  -2   51.86    6.40
  -7   3  -2   62.36    5.72
  -7  -3   2   65.77    5.64
  -7  -3   2   60.31    7.33
  -7   3  -2   61.85    7.23
   7  -3   2   60.45    5.83
   7  -3   2   59.60    4.80
  -7  -4   2  557.50   31.87
  -7  -4   2  535.83   29.72
  -7   4  -2  550.12   31.08
  -7   4  -2  534.27   31.24
  -7  -4   2  559.41   29.86
   7  -4   2  541.63   30.39
   7  -4   2  570.84   29.53
  -7   5  -2   52.22    6.52
  -7  -5   2   39.98    6.97
  -7   5  -2   51.75    6.28
  -7  -5   2   41.57    4.23
  -7  -5   2   40.21    4.42
   7  -5   2   44.37    5.83
  -7  -6   2  243.84   14.74
  -7  -6   2  250.03   14.65
  -7   6  -2  275.37   16.71
  -7   6  -2  247.08   16.59
  -7  -6   2  234.79   17.57
   7  -6   2  292.76   16.42
  -7  -7   2   62.28    9.26
  -7  -7   2   81.29    5.92
  -7   7  -2   72.11    8.18
  -7   7  -2   88.47    8.33
  -7  -7   2   79.94    6.12
   7  -7   2   88.76    8.59
   7  -7   2   75.55    7.15
  -7  -8   2    0.18    5.31
  -7   8  -2    7.00    4.68
  -7  -8   2    8.02    2.47
  -7   8  -2    6.39    4.00
  -7  -8   2    5.15    2.13
   7  -8   2    1.82    3.53
  -7   9  -2  132.16    9.70
  -7  -9   2  125.16    7.48
  -7  -9   2  109.30   12.63
  -7  -9   2  103.47    7.43
  -7   9  -2  100.08   10.64
   7  -9   2  108.62    9.42
  -7  10  -2   38.29    5.42
  -7 -10   2   31.38    3.26
  -7 -10   2   30.37    3.17
  -7  10  -2   21.91    6.36
  -7 -10   2   25.62    8.22
   7 -10   2   31.94    5.86
  -7  11  -2  201.44   15.83
  -7 -11   2  206.61   11.43
  -7 -11   2  195.43   17.62
   7  11  -2  214.90   14.20
   7 -11   2  202.19   14.57
  -7  12  -2  148.47   13.99
  -7 -12   2  144.28   16.13
   7  12  -2  143.44   11.98
   7 -12   2  149.59   12.77
   7 -12   2  145.12   12.25
  -7 -13   2   44.17   10.76
  -7  13  -2   44.94    9.27
   7 -13   2   46.82    7.73
   7 -13   2   43.08    7.10
   7  13  -2   51.24    7.72
  -7 -14   2  231.66   21.90
  -7  14  -2  210.86   17.71
   7 -14   2  205.85   15.92
   7  14  -2  224.88   16.49
   7 -14   2  208.90   16.53
  -7  15  -2   17.79    7.43
  -7 -15   2   23.89   10.41
   7 -15   2    8.57    6.32
   7 -15   2   12.29    5.89
   7  15  -2   14.66    7.00
  -7  16  -2  183.99   18.38
  -7 -16   2  200.86   21.82
   7 -16   2  210.89   17.35
   7 -16   2  208.59   15.35
  -7  17  -2   33.79   10.15
  -7 -17   2   27.25   11.42
   7 -17   2   47.52    9.66
   7 -17   2   22.73    6.39
  -7 -18   2  105.54   17.26
  -7  18  -2  123.72   15.90
  -7 -19   2   31.08   13.03
  -7  19  -2   31.25   10.11
  -7 -20   2   23.00   12.55
  -7  20  -2   29.16   10.79
  -8 -19  -2   37.77   12.92
  -8  19   2    9.77    9.36
   8 -19  -2   12.41    7.27
  -8 -18  -2   13.74   10.99
  -8  18   2  -12.32    7.58
   8 -18  -2   21.60    9.53
   8 -18  -2   18.95    7.48
  -8  17   2    6.30    8.09
  -8 -17  -2    3.23   10.23
   8 -17  -2   -7.61    6.46
   8 -17  -2   11.78    7.91
  -8 -16  -2  168.29   20.58
  -8  16   2  212.28   19.28
   8 -16  -2  182.75   17.95
   8 -16  -2  168.12   16.18
  -8  15   2   30.96    9.29
  -8 -15  -2   16.30    9.86
  -8 -15  -2   38.17    5.81
   8 -15  -2   39.45    9.04
   8 -15  -2   30.84    8.35
  -8 -14  -2   98.26   15.24
  -8 -14  -2  107.14    9.35
  -8  14   2   88.00   12.52
   8 -14  -2   96.95   11.83
   8 -14  -2  111.37   12.86
  -8 -13  -2   29.96   10.08
  -8  13   2   18.70    7.79
  -8 -13  -2   32.18    5.76
   8 -13  -2   34.03    8.59
   8 -13  -2   27.24    7.64
  -8 -12  -2   16.83    8.39
  -8  12   2   19.46    7.07
  -8 -12  -2    4.61    4.55
   8 -12  -2   21.23    6.88
  -8  11   2    6.90    5.04
  -8 -11  -2   18.22    4.96
  -8 -11  -2    3.06    7.23
   8 -11  -2    7.55    6.73
  -8 -10  -2   -2.23    4.05
  -8 -10  -2    8.59    7.08
  -8  10   2    1.49    5.69
   8 -10  -2    3.12    5.77
  -8   9   2   19.65    6.38
  -8  -9  -2    3.97    4.43
  -8  -9  -2    4.30    4.21
  -8  -9  -2   10.50    6.79
  -8   8   2  154.47   13.27
  -8  -8  -2  149.89   14.78
  -8  -8  -2  162.73   12.71
  -8  -8  -2  175.73   12.13
  -8  -7  -2   13.76    5.30
  -8   7   2   18.40    5.63
  -8  -7  -2   18.09    4.44
  -8  -7  -2   20.86    6.54
  -8  -6  -2  151.05   12.50
  -8  -6  -2  146.79   12.77
  -8   6   2  175.25   12.60
  -8  -6  -2  151.31   11.12
  -8  -5  -2  818.29   44.47
  -8   5   2  786.70   44.16
  -8   5   2  783.42   42.46
  -8  -5  -2  789.61   44.54
  -8  -5  -2  797.46   43.46
  -8  -4  -2   25.44    5.75
  -8  -4  -2   31.71    5.90
  -8  -4  -2   19.43    4.37
  -8   4   2   29.37    3.32
  -8   4   2   21.64    4.96
  -8  -3  -2  297.16   18.99
  -8  -3  -2  305.46   20.12
  -8   3   2  314.69   17.37
  -8   3   2  322.51   19.49
  -8  -3  -2  354.87   19.84
  -8  -2  -2   23.91    5.69
  -8   2   2   15.12    4.30
  -8   2   2   18.68    2.14
  -8  -2  -2   19.05    4.72
  -8  -2  -2   14.03    4.31
   8   2   2   20.65    3.97
   8  -2  -2   19.93    2.27
  -8  -1  -2  395.93   22.44
  -8   1   2  336.96   22.93
  -8  -1  -2  374.27   21.89
  -8   1   2  378.26   22.25
  -8  -1  -2  396.02   23.45
   8   1   2  383.12   21.57
   8  -1  -2  391.03   20.07
  -8   0  -2    2.83    3.64
  -8   0   2    1.04    4.36
  -8   0  -2    1.84    2.97
  -8   0   2    2.71    3.72
  -8   0   2    0.02    2.99
  -8   0  -2    5.22    4.86
   8   0   2    0.07    2.72
   8   0  -2    2.78    1.41
   8   0   2    5.50    2.91
  -8  -1   2  404.31   23.06
  -8   1  -2  395.37   21.76
  -8   1  -2  375.83   23.57
  -8  -1   2  386.80   23.42
  -8  -1   2  349.34   21.99
  -8   1  -2  389.53   21.64
  -8   1  -2  408.50   22.99
   8  -1   2  387.92   21.55
   8   1  -2  395.26   20.84
   8  -1   2  378.85   21.70
  -8  -2   2   16.08    3.54
  -8   2  -2   13.31    5.14
  -8   2  -2   15.54    4.58
  -8   2  -2   17.94    3.40
  -8  -2   2   23.95    5.17
   8  -2   2   20.74    3.18
   8  -2   2   12.85    3.32
  -8   3  -2  324.99   19.69
  -8   3  -2  309.16   20.04
  -8  -3   2  325.28   20.12
  -8  -3   2  321.19   18.56
   8  -3   2  314.35   17.76
   8  -3   2  322.33   18.52
  -8  -4   2   29.06    3.72
  -8   4  -2   26.22    5.10
  -8   4  -2   25.08    5.58
  -8  -4   2   23.07    3.91
  -8  -4   2   24.69    5.82
   8  -4   2   19.51    3.07
   8  -4   2   22.41    4.02
  -8   5  -2  774.37   43.96
  -8   5  -2  843.37   44.28
  -8  -5   2  789.92   44.89
  -8  -5   2  792.70   42.42
  -8  -5   2  768.44   42.45
   8  -5   2  814.09   43.36
   8  -5   2  786.17   42.21
  -8   6  -2  156.42   12.19
  -8   6  -2  168.92   12.59
  -8  -6   2  151.40    9.93
  -8  -6   2  159.40   10.08
  -8  -6   2  149.79   13.19
   8  -6   2  159.62   11.61
  -8  -7   2   20.01    3.43
  -8  -7   2   16.06    6.57
  -8   7  -2   27.87    5.24
  -8   7  -2   24.19    5.67
  -8  -7   2   17.95    3.17
   8  -7   2   23.71    5.31
   8  -7   2   13.19    4.04
  -8   8  -2  183.33   13.57
  -8  -8   2  165.78   10.39
  -8  -8   2  175.38   14.99
  -8  -8   2  173.25   10.60
  -8   8  -2  161.50   12.58
   8  -8   2  162.93   11.62
  -8  -9   2    6.77    6.62
  -8  -9   2    7.76    2.52
  -8  -9   2    9.21    2.40
  -8   9  -2    0.91    5.05
  -8   9  -2    6.30    4.41
   8  -9   2    0.01    3.74
  -8 -10   2    5.78    6.75
  -8  10  -2    3.12    5.43
  -8 -10   2    2.05    2.15
  -8  10  -2    0.06    4.00
  -8 -10   2    2.28    1.94
   8 -10   2    0.80    4.03
  -8 -11   2    4.32    1.82
  -8  11  -2   10.31    6.10
  -8 -11   2    6.68    7.33
   8 -11   2    7.28    4.52
  -8 -12   2    8.00    7.75
  -8  12  -2   10.39    6.49
   8 -12   2   18.66    5.54
  -8  13  -2   22.94    8.76
  -8 -13   2   49.17   10.83
   8 -13   2   30.16    6.74
   8 -13   2   31.14    6.85
  -8 -14   2  102.81   15.22
  -8  14  -2  108.39   13.18
   8 -14   2  111.84   11.34
   8 -14   2  119.90   12.25
  -8  15  -2   35.92    9.86
  -8 -15   2   13.10   10.26
   8 -15   2   21.03    6.52
   8 -15   2   37.52    7.96
  -8 -16   2  179.50   21.20
  -8  16  -2  201.66   19.16
   8 -16   2  198.26   15.38
   8 -16   2  200.44   16.80
  -8 -17   2   -9.62    9.17
  -8  17  -2   21.47    9.07
   8 -17   2    4.43    5.61
  -8  18  -2   29.31   11.13
  -8 -18   2   14.68   11.40
  -8 -19   2   11.87   11.73
  -8  19  -2   16.07   10.07
  -9  19   2   36.12   11.91
  -9 -19  -2   69.67   15.92
   9 -19  -2   61.43   10.53
  -9 -18  -2   61.75   15.42
  -9  18   2   47.62   11.67
   9 -18  -2   55.31    9.88
  -9  17   2  133.83   16.35
  -9 -17  -2  109.47   17.74
   9 -17  -2  125.43   14.09
   9 -17  -2  130.22   15.25
  -9  16   2  108.39   14.77
  -9 -16  -2  137.71   18.52
   9 -16  -2  122.45   13.71
   9 -16  -2  125.33   14.54
  -9 -15  -2  276.16   19.94
  -9  15   2  303.13   22.79
  -9 -15  -2  261.31   24.34
   9 -15  -2  282.60   21.03
   9 -15  -2  272.32   21.05
  -9 -14  -2  178.43   20.51
  -9  14   2  212.94   19.32
  -9 -14  -2  216.60   14.25
   9 -14  -2  197.79   16.99
   9 -14  -2  200.25   17.19
  -9 -13  -2  268.21   22.95
  -9 -13  -2  274.74   17.85
  -9  13   2  282.52   21.40
   9 -13  -2  284.44   20.44
  -9 -12  -2   79.09    8.48
  -9  12   2   73.11   11.22
  -9 -12  -2   81.72   12.96
   9 -12  -2   92.47   11.01
  -9  11   2   35.75    8.23
  -9 -11  -2   40.13    6.34
  -9 -11  -2   37.98    9.66
   9 -11  -2   44.08    8.75
  -9 -10  -2   28.20    5.84
  -9  10   2   33.86    8.09
  -9 -10  -2   36.36    9.12
   9 -10  -2   47.59    8.45
  -9  -9  -2   52.85    7.04
  -9  -9  -2   55.59    8.19
  -9   9   2   62.08    9.10
  -9  -9  -2   61.70   10.06
  -9  -8  -2   21.97    5.26
  -9  -8  -2   17.99    5.48
  -9   8   2   22.54    5.62
  -9  -8  -2   10.87    6.90
  -9  -7  -2    6.25    4.95
  -9  -7  -2   14.89    4.72
  -9   7   2    4.59    4.95
  -9  -7  -2   10.05    6.60
  -9  -6  -2   51.90    7.95
  -9  -6  -2   49.56    6.70
  -9  -6  -2   51.69    8.06
  -9   6   2   45.76    7.30
  -9  -5  -2   27.75    6.39
  -9  -5  -2   32.93    5.31
  -9   5   2   21.40    5.39
  -9  -5  -2   30.13    6.18
  -9   5   2   21.63    3.49
  -9  -4  -2  183.96   13.24
  -9   4   2  169.82   10.43
  -9  -4  -2  170.88   12.25
  -9  -4  -2  169.41   13.67
  -9   4   2  179.35   12.96
  -9  -3  -2  163.89   11.54
  -9  -3  -2  141.87   12.66
  -9   3   2  160.47    9.11
  -9  -3  -2  165.30   11.82
  -9   3   2  159.95   11.67
   9   3   2  129.97   10.42
  -9  -2  -2    5.66    3.94
  -9  -2  -2    1.29    3.95
  -9  -2  -2    7.50    5.01
  -9   2   2    4.24    3.83
   9   2   2    6.52    3.45
   9  -2  -2   11.59    1.86
  -9  -1  -2  435.01   26.70
  -9  -1  -2  445.71   25.22
  -9   1   2  437.38   26.57
  -9  -1  -2  417.10   25.60
  -9   1   2  441.63   25.56
   9  -1  -2  434.24   23.13
   9   1   2  462.12   24.75
  -9   0  -2   22.86    4.26
  -9   0   2   23.21    5.01
  -9   0  -2   25.97    4.60
  -9   0  -2   38.02    6.54
  -9   0   2   20.19    4.46
  -9   0   2   21.43    5.81
   9   0  -2   26.27    2.55
   9   0   2   28.91    4.11
  -9   1  -2  427.95   24.49
  -9   1  -2  420.73   25.72
  -9  -1   2  425.20   25.89
  -9   1  -2  436.44   26.54
  -9   1  -2  454.37   24.77
  -9  -1   2  447.62   25.25
   9  -1   2  471.76   24.65
   9  -1   2  437.64   24.54
   9   1  -2  438.05   23.62
  -9   2  -2    7.37    4.39
  -9  -2   2   14.22    4.88
  -9   2  -2    6.82    5.07
  -9  -2   2   12.87    3.92
   9  -2   2    9.81    2.83
   9  -2   2    5.52    2.92
   9   2  -2    8.80    2.53
  -9   3  -2  148.28   11.05
  -9  -3   2  144.53   12.02
  -9  -3   2  156.06   10.61
  -9   3  -2  138.72   12.17
   9  -3   2  157.47   10.35
   9  -3   2  150.81    9.60
  -9   4  -2  194.79   13.43
  -9  -4   2  179.50   14.08
  -9  -4   2  172.90   11.63
  -9   4  -2  190.09   13.92
   9  -4   2  177.40   11.77
   9  -4   2  170.89   10.84
  -9  -5   2   29.76    4.06
  -9   5  -2   22.38    5.79
  -9  -5   2   23.92    6.48
  -9  -5   2   29.38    4.32
  -9   5  -2   22.15    5.80
   9  -5   2   23.97    4.73
   9  -5   2   28.97    3.73
  -9  -6   2   49.45    5.25
  -9   6  -2   37.60    7.27
  -9  -6   2   51.95    5.07
  -9  -6   2   44.46    8.29
  -9   6  -2   50.84    7.29
   9  -6   2   42.43    5.99
  -9   7  -2    0.51    4.92
  -9   7  -2    4.57    5.18
  -9  -7   2    9.30    6.43
  -9  -7   2   11.78    2.86
  -9  -7   2    4.62    2.90
   9  -7   2   12.36    4.66
  -9   8  -2   15.28    5.87
  -9  -8   2   29.45    7.87
  -9  -8   2   20.91    3.32
  -9  -8   2   13.92    3.38
  -9   8  -2   16.12    5.51
   9  -8   2   14.27    4.34
  -9   9  -2   66.46    9.11
  -9  -9   2   58.88    5.31
  -9   9  -2   51.73    7.58
  -9  -9   2   72.60   10.89
  -9  -9   2   60.66    5.50
   9  -9   2   69.43    7.26
  -9 -10   2   51.60   10.05
  -9  10  -2   38.20    6.63
  -9 -10   2   48.63    4.40
  -9  10  -2   32.34    7.56
   9 -10   2   39.26    6.15
  -9 -11   2   39.01   10.04
  -9 -11   2   41.16    3.77
  -9  11  -2   49.57    8.69
   9 -11   2   45.46    6.70
  -9 -12   2   96.80   13.67
  -9  12  -2   95.43   11.69
   9 -12   2   80.66    9.18
  -9 -13   2  247.63   24.13
  -9  13  -2  288.50   21.43
   9 -13   2  283.84   18.90
  -9  14  -2  161.84   17.40
  -9 -14   2  200.02   21.04
   9 -14   2  215.66   15.82
   9 -14   2  184.13   15.13
  -9  15  -2  276.74   22.20
  -9 -15   2  263.34   24.34
   9 -15   2  291.74   19.84
   9 -15   2  277.64   19.84
  -9  16  -2  145.20   15.63
  -9 -16   2  123.17   17.23
   9 -16   2   96.76   11.47
  -9 -17   2  131.21   18.90
  -9  17  -2  111.90   15.18
   9 -17   2  133.99   12.99
  -9 -18   2   83.23   16.37
  -9  18  -2   71.38   13.60
  -9 -19   2   72.02   16.39
  -9  19  -2   91.32   14.86
 -10 -19  -2    5.71   11.29
 -10  19   2    3.92   10.34
  10 -19  -2   -2.38    7.27
 -10 -18  -2   25.64   13.34
 -10  18   2   12.65    9.62
  10 -18  -2   10.69    7.89
 -10 -17  -2    4.47   10.19
 -10  17   2    3.80    9.28
  10 -17  -2    4.26    7.40
 -10 -16  -2  135.96   17.84
 -10  16   2   95.22   14.26
  10 -16  -2   97.27   12.63
  10 -16  -2  104.10   13.27
 -10 -15  -2  -11.75    8.17
 -10  15   2    4.86    8.28
  10 -15  -2   -1.24    6.24
  10 -15  -2    7.09    7.22
 -10  14   2   34.90    9.37
 -10 -14  -2   23.83    5.54
 -10 -14  -2   25.40   10.58
  10 -14  -2   41.87    8.66
  10 -14  -2   26.29    7.81
 -10 -13  -2    3.33    8.48
 -10  13   2    4.89    6.97
 -10 -13  -2    0.45    4.32
  10 -13  -2   12.52    7.01
 -10  12   2   46.99    9.39
 -10 -12  -2   14.83    9.44
 -10 -12  -2   32.07    6.20
  10 -12  -2   37.04    8.38
 -10  11   2   -9.12    5.90
 -10 -11  -2    5.98    4.52
 -10 -11  -2   18.22    8.86
  10 -11  -2    6.96    6.95
 -10  10   2   84.24   10.95
 -10 -10  -2   77.37    8.40
 -10 -10  -2   83.53   12.50
 -10  -9  -2   66.00   10.66
 -10  -9  -2   66.44    9.17
 -10   9   2   61.56    9.54
 -10  -9  -2   56.48    7.34
 -10  -8  -2   83.06    8.75
 -10  -8  -2   89.68   11.48
 -10  -8  -2   92.73   10.82
 -10   8   2   76.18   10.03
 -10  -7  -2   38.08    6.44
 -10   7   2   44.18    7.70
 -10  -7  -2   42.96    8.59
 -10  -7  -2   50.17    7.91
 -10  -6  -2   71.80    9.70
 -10  -6  -2  128.57    9.94
 -10   6   2   79.07    9.72
 -10  -6  -2   82.88   10.47
 -10  -5  -2  116.58   12.15
 -10  -5  -2  124.57   12.70
 -10   5   2  144.03    8.85
 -10  -5  -2  132.81   11.18
 -10   5   2  116.76   11.62
 -10  -4  -2  362.70   22.66
 -10   4   2  339.46   18.83
 -10  -4  -2  342.27   21.70
 -10  -4  -2  342.82   20.97
 -10   4   2  335.00   21.46
  10   4   2  330.34   20.39
 -10   3   2   73.94    5.18
 -10  -3  -2   67.48    8.19
 -10   3   2   80.05    8.45
 -10  -3  -2   85.71    8.28
 -10  -3  -2   64.41    9.07
  10   3   2   72.89    7.06
 -10  -2  -2  533.49   29.48
 -10  -2  -2  494.20   30.79
 -10  -2  -2  485.61   29.39
 -10   2   2  494.16   29.48
  10   2   2  520.57   28.52
  10  -2  -2  512.11   26.85
 -10  -1  -2   49.17    8.02
 -10   1   2   73.34    7.58
 -10  -1  -2   62.32    6.81
 -10  -1  -2   57.32    7.11
  10   1   2   51.64    5.69
  10  -1  -2   54.53    3.84
 -10   0  -2  776.58   45.38
 -10   0  -2  798.93   46.50
 -10   0   2  820.96   45.08
 -10   0  -2  845.97   44.72
  10   0  -2  843.95   42.89
  10   0   2  821.51   44.15
 -10   1  -2   64.94    8.69
 -10  -1   2   62.11    7.90
 -10  -1   2   46.28    6.23
 -10   1  -2   53.82    7.34
  10   1  -2   53.29    4.45
  10  -1   2   58.03    5.70
 -10   2  -2  495.21   30.55
 -10  -2   2  483.13   28.66
 -10   2  -2  513.49   29.74
 -10  -2   2  535.39   30.08
  10  -2   2  537.57   28.14
  10   2  -2  491.36   27.42
  10  -2   2  498.67   28.17
 -10   3  -2   71.50    9.32
 -10  -3   2   82.59    9.64
 -10  -3   2   79.48    7.45
 -10   3  -2   75.04    8.44
  10  -3   2   69.75    6.04
  10  -3   2   67.86    6.65
 -10  -4   2  345.38   22.51
 -10   4  -2  354.12   22.08
 -10  -4   2  354.30   20.53
 -10   4  -2  343.96   22.57
  10  -4   2  340.18   19.61
  10  -4   2  347.92   20.30
 -10  -5   2  151.18    9.81
 -10   5  -2  118.16   11.57
 -10  -5   2  130.31   12.70
 -10   5  -2  124.85   12.08
  10  -5   2  127.49    9.92
  10  -5   2  118.00    8.51
 -10  -6   2  100.19   11.73
 -10  -6   2  100.72    7.83
 -10   6  -2  104.63   10.69
 -10   6  -2   97.09   10.59
 -10  -6   2  103.94    8.07
  10  -6   2   86.57    8.73
  10  -6   2  101.06    7.50
 -10  -7   2   51.89    5.31
 -10  -7   2   38.18    8.80
 -10  -7   2   45.25    5.40
 -10   7  -2   36.66    7.52
 -10   7  -2   48.20    7.53
  10  -7   2   49.56    6.77
 -10  -8   2   89.64    7.48
 -10  -8   2   87.66   11.73
 -10  -8   2   83.04    7.08
 -10   8  -2   71.55    9.72
 -10   8  -2   86.24    9.91
  10  -8   2   84.55    7.88
 -10  -9   2   50.25   10.00
 -10   9  -2   53.79    8.86
 -10   9  -2   59.12    8.42
 -10  -9   2   51.17    5.31
  10  -9   2   53.31    6.59
 -10 -10   2   95.56   13.04
 -10 -10   2   86.08    6.82
 -10  10  -2   91.25   11.35
 -10  10  -2   81.10    9.82
  10 -10   2  106.78    8.90
 -10  11  -2   10.92    6.82
 -10 -11   2   12.34    8.64
 -10 -11   2    6.13    2.26
  10 -11   2   15.92    4.59
 -10 -12   2   48.34   11.22
 -10  12  -2   26.81    8.33
  10 -12   2   33.30    6.16
 -10 -13   2    1.19    8.58
 -10  13  -2   -1.92    6.68
  10 -13   2    3.20    4.77
 -10  14  -2   19.12    9.06
 -10 -14   2   55.89   12.90
  10 -14   2   48.17    8.52
 -10 -15   2   -2.85    9.81
 -10  15  -2   -3.54    7.19
  10 -15   2   -4.23    5.67
 -10 -16   2  126.48   17.84
 -10  16  -2  127.38   15.77
  10 -16   2   94.64   11.99
 -10 -17   2  -23.56    9.12
 -10  17  -2   16.73    9.08
  10 -17   2   -5.11    6.33
 -10 -18   2   15.64   11.55
 -10  18  -2   13.13    9.42
 -10 -19   2    3.07   11.36
 -10  19  -2    7.53    9.65
 -11  18   2   19.08   10.45
 -11 -18  -2   45.68   14.48
  11 -18  -2   38.73    9.66
 -11 -17  -2  206.84   23.46
 -11  17   2  170.29   19.74
  11 -17  -2  173.29   17.41
 -11 -16  -2  242.33   24.07
 -11  16   2  154.39   18.51
  11 -16  -2  174.68   17.36
 -11  15   2  144.88   17.32
 -11 -15  -2  166.51   20.14
  11 -15  -2  152.02   15.57
  11 -15  -2  149.48   15.90
 -11 -14  -2  113.57   10.12
 -11 -14  -2  121.05   16.88
 -11  14   2  113.42   14.64
  11 -14  -2  125.96   13.34
 -11 -13  -2  311.40   18.72
 -11  13   2  281.82   22.68
 -11 -13  -2  288.92   24.26
  11 -13  -2  255.41   20.21
 -11 -12  -2   73.62   13.51
 -11  12   2   71.91   11.76
 -11 -12  -2   93.11    9.26
  11 -12  -2  102.45   11.87
 -11 -11  -2  194.30   14.48
 -11 -11  -2  182.42   19.06
 -11  11   2  217.12   17.85
  11 -11  -2  172.47   16.16
 -11 -10  -2   56.24    7.67
 -11  10   2   55.56    9.99
 -11 -10  -2   54.89   10.96
 -11  -9  -2   -3.11    4.99
 -11  -9  -2   12.82    7.71
 -11  -9  -2   -6.09    4.27
 -11   9   2   -7.59    5.52
 -11   8   2   23.42    6.81
 -11  -8  -2   15.69    7.39
 -11  -8  -2   14.80    6.54
 -11  -8  -2   15.19    5.61
 -11  -7  -2   -7.17    6.33
 -11   7   2  -10.06    4.79
 -11  -7  -2    2.63    4.68
 -11  -7  -2    1.25    5.37
 -11  -6  -2   -0.45    4.18
 -11  -6  -2   -3.22    5.59
 -11   6   2    3.14    5.06
 -11  -6  -2   -4.44    5.48
 -11  -5  -2  132.11   12.70
 -11  -5  -2  115.06   10.76
 -11  -5  -2  116.33   11.88
 -11   5   2  115.09    7.81
 -11   5   2   94.92   10.88
 -11  -4  -2    7.75    5.92
 -11   4   2   16.26    5.40
 -11  -4  -2   14.93    4.97
 -11  -4  -2   11.31    6.51
 -11   4   2   18.04    2.70
  11   4   2   14.52    4.34
 -11  -3  -2  112.84   10.79
 -11  -3  -2  108.26   10.04
 -11   3   2  100.02    6.50
 -11   3   2  101.84   10.20
 -11  -3  -2  103.02   11.55
  11   3   2  104.10    9.09
 -11  -2  -2   88.88    8.83
 -11  -2  -2   80.90    8.77
 -11  -2  -2   69.58    9.86
 -11   2   2   81.56    8.89
  11   2   2   82.48    7.60
  11  -2  -2   81.86    5.30
 -11  -1  -2  207.23   16.14
 -11  -1  -2  210.91   14.00
 -11  -1  -2  191.12   14.39
 -11   1   2  202.11   14.42
  11   1   2  185.02   12.88
  11  -1  -2  207.28   11.11
 -11   0  -2  226.20   16.48
 -11   0  -2  258.88   15.86
 -11   0  -2  207.39   17.66
 -11   0   2  226.69   16.06
  11   0  -2  266.40   13.56
  11   0   2  244.28   15.10
 -11  -1   2  214.03   14.55
 -11   1  -2  224.49   15.20
 -11  -1   2  206.38   15.32
 -11   1  -2  184.31   16.01
  11  -1   2  214.21   13.14
  11   1  -2  206.48   11.96
 -11  -2   2   60.97    7.35
 -11   2  -2   70.78    8.55
 -11   2  -2   71.00    9.76
 -11  -2   2   72.86    9.01
  11  -2   2   80.43    6.96
  11   2  -2   74.01    5.80
 -11   3  -2   85.56   10.81
 -11  -3   2   97.21    8.99
 -11   3  -2  117.39   10.85
 -11  -3   2  107.38   10.95
  11   3  -2  105.34    7.76
  11  -3   2   91.77    7.97
 -11  -4   2   18.23    6.34
 -11   4  -2   10.85    5.35
 -11  -4   2   12.72    4.29
 -11   4  -2   -0.13    5.62
  11  -4   2   18.15    4.10
  11  -4   2   18.87    3.51
 -11  -5   2  137.24   13.38
 -11  -5   2  133.60   10.01
 -11   5  -2  124.44   12.00
 -11   5  -2  134.61   12.73
  11  -5   2  119.61    8.58
  11  -5   2  114.10    9.95
 -11  -6   2   -0.07    3.46
 -11   6  -2   -7.42    4.72
 -11   6  -2    5.97    5.67
 -11  -6   2    1.41    5.96
  11  -6   2    6.60    4.20
  11  -6   2    0.07    2.96
 -11   7  -2    1.34    5.54
 -11  -7   2   -2.92    6.36
 -11  -7   2    3.96    3.56
 -11   7  -2    3.94    5.85
  11  -7   2   -9.42    3.54
 -11  -8   2   16.54    4.10
 -11   8  -2   20.46    6.92
 -11  -8   2   15.41    8.01
 -11   8  -2   19.66    6.77
  11  -8   2   14.32    4.61
 -11  -9   2    3.29    7.71
 -11   9  -2   -4.78    4.69
 -11  -9   2    1.57    2.87
 -11   9  -2   -0.17    5.87
  11  -9   2   -0.64    3.76
 -11  10  -2   50.68    8.48
 -11  10  -2   47.58    9.55
 -11 -10   2   52.80   10.94
 -11 -10   2   57.52    5.47
  11 -10   2   61.93    7.00
 -11 -11   2  177.35   19.49
 -11 -11   2  214.11   12.07
 -11  11  -2  183.16   17.89
  11 -11   2  210.24   14.26
 -11 -12   2   92.65   14.03
 -11  12  -2   74.10   11.47
  11 -12   2   82.32    9.86
 -11  13  -2  324.97   23.80
 -11 -13   2  284.13   25.07
 -11  14  -2  135.31   16.00
 -11 -14   2  122.47   17.52
 -11 -15   2  132.01   18.38
 -11  15  -2  151.71   17.02
  11 -15   2  136.22   13.92
 -11  16  -2  182.98   19.64
 -11 -16   2  172.90   21.54
  11 -16   2  169.44   15.92
 -11  17  -2  165.10   19.31
 -11 -17   2  192.70   22.97
  11 -17   2  174.94   16.13
 -11 -18   2   38.80   14.16
 -11  18  -2   23.77   10.81
 -12  18   2   36.25   11.80
 -12 -18  -2    5.97   12.94
  12 -18  -2    8.12    9.13
 -12  17   2   14.38    9.73
 -12 -17  -2   20.79   13.01
  12 -17  -2   32.24   10.00
 -12  16   2   22.85    9.96
 -12 -16  -2   26.43   11.96
  12 -16  -2   34.68    9.98
 -12  15   2   10.13    8.69
 -12 -15  -2   -1.46    9.91
 -12 -14  -2   -2.53    9.30
 -12  14   2    3.47    7.99
 -12  13   2   23.86    9.61
 -12 -13  -2   23.29    5.40
 -12 -13  -2   32.89   11.12
  12 -13  -2   30.50    7.77
 -12  12   2   11.72    7.92
 -12 -12  -2   15.92    9.72
 -12 -12  -2   -0.80    4.66
  12 -12  -2    7.84    7.04
 -12  11   2   -2.60    6.92
 -12 -11  -2    0.15    4.70
 -12 -11  -2   -0.41    8.00
  12 -11  -2  -14.68    5.95
 -12 -10  -2   30.99    6.51
 -12  10   2   26.63    8.44
 -12 -10  -2   30.32    9.77
 -12  -9  -2  124.86   13.45
 -12  -9  -2  133.15   15.42
 -12  -9  -2  136.67   12.21
 -12   9   2  135.45   14.29
 -12   8   2   24.74    7.25
 -12  -8  -2   11.07    5.63
 -12  -8  -2    9.93    8.02
 -12  -8  -2   30.81    8.09
 -12  -7  -2  104.82   10.72
 -12  -7  -2   97.68   12.53
 -12   7   2   99.38   11.81
 -12  -7  -2  121.92   13.07
 -12  -6  -2  121.32   13.64
 -12  -6  -2  163.00   12.66
 -12  -6  -2  135.98   13.98
 -12   6   2  132.49   12.95
 -12  -5  -2  123.33   13.82
 -12   5   2  147.05   13.67
 -12  -5  -2  167.61   12.46
 -12   5   2  138.93    9.93
 -12  -5  -2  152.44   13.63
  12   5   2  159.52   12.10
 -12  -4  -2   25.24    5.84
 -12  -4  -2   20.07    6.37
 -12   4   2   21.39    2.89
 -12   4   2   30.05    6.48
 -12  -4  -2   10.95    6.87
  12   4   2   21.36    5.12
 -12  -3  -2  275.40   18.90
 -12  -3  -2  236.17   19.75
 -12   3   2  288.31   18.81
 -12  -3  -2  309.62   19.13
  12   3   2  262.83   17.22
 -12  -2  -2  114.45   10.49
 -12  -2  -2  138.41   11.37
 -12  -2  -2  123.84   13.23
 -12   2   2  109.56   11.18
  12   2   2  121.18    9.49
 -12   1   2  318.55   20.42
 -12  -1  -2  301.07   22.01
 -12  -1  -2  308.77   19.87
 -12  -1  -2  320.36   20.49
  12  -1  -2  308.98   16.80
  12   1   2  331.29   18.89
 -12   0   2  276.18   18.33
 -12   0  -2  227.23   19.40
 -12   0  -2  267.70   18.30
 -12   0  -2  266.32   17.35
  12   0   2  290.69   16.56
  12   0  -2  274.04   14.79
 -12   1  -2  315.07   22.04
 -12  -1   2  305.31   20.49
 -12  -1   2  294.76   19.62
 -12   1  -2  299.70   20.52
  12  -1   2  317.75   18.54
  12   1  -2  325.03   17.31
 -12  -2   2  137.34   10.75
 -12   2  -2  123.43   12.03
 -12   2  -2  122.71   13.19
 -12  -2   2  153.24   12.31
  12  -2   2  133.49    9.61
  12   2  -2  116.72    8.40
 -12  -3   2  293.70   18.09
 -12   3  -2  246.44   20.10
 -12   3  -2  284.78   19.46
 -12  -3   2  302.04   20.29
  12  -3   2  275.92   17.16
  12   3  -2  286.11   16.67
 -12  -4   2   23.54    5.31
 -12  -4   2   21.80    7.09
 -12   4  -2   20.09    6.53
 -12   4  -2   12.03    6.88
  12  -4   2   27.15    4.77
  12   4  -2   17.88    4.08
 -12   5  -2  126.44   12.81
 -12  -5   2  136.98   10.95
 -12   5  -2  142.11   13.86
 -12  -5   2  145.64   14.29
  12  -5   2  143.19   10.75
 -12   6  -2  136.48   13.72
 -12   6  -2  133.70   13.71
 -12  -6   2  143.58   14.99
 -12  -6   2  146.95   10.93
  12  -6   2  138.18   11.10
 -12   7  -2  102.57   12.20
 -12  -7   2  110.35    9.02
 -12   7  -2  106.16   12.01
 -12  -7   2  116.21   13.69
  12  -7   2   94.44    9.77
 -12  -8   2   18.64    4.26
 -12   8  -2   15.87    7.27
 -12   8  -2   21.51    7.13
 -12  -8   2    9.91    7.98
  12  -8   2   13.88    4.73
 -12   9  -2  113.45   12.43
 -12  -9   2  122.67    9.45
 -12   9  -2  127.99   13.83
 -12  -9   2  145.73   16.05
  12  -9   2  126.37   10.14
 -12 -10   2   23.68    9.80
 -12  10  -2   43.51    9.40
 -12 -10   2   33.94    4.57
  12 -10   2   44.11    5.96
 -12 -11   2  -12.26    7.17
 -12  11  -2   -6.46    6.76
 -12  12  -2    9.81    7.71
 -12 -12   2   17.90    9.91
 -12 -13   2   25.71   10.60
 -12  13  -2   32.19    9.68
 -12 -14   2    2.29    9.62
 -12  14  -2    1.94    8.16
 -12 -15   2   -7.55    9.31
 -12  15  -2   -2.63    9.23
 -12 -16   2   37.28   12.76
 -12  16  -2   24.21   11.54
  12 -16   2   14.50    7.63
 -12 -17   2   46.69   13.74
 -12  17  -2   21.81   10.11
  12 -17   2   18.80    8.28
 -12  18  -2    2.93    9.70
 -12 -18   2    8.40   11.63
 -13 -17  -2   35.80   13.54
 -13  17   2   28.36   11.09
  13 -17  -2   39.83    9.92
 -13  16   2  141.16   18.32
 -13 -16  -2  157.61   21.13
  13 -16  -2  168.19   16.99
 -13  15   2   32.22   10.35
 -13 -15  -2   37.81   12.63
 -13  14   2  281.55   23.87
 -13 -14  -2  285.84   25.35
 -13 -13  -2   56.55    7.31
 -13  13   2   49.86   11.21
 -13 -13  -2   62.25   14.25
 -13 -12  -2  123.67   16.61
 -13 -12  -2  109.17   10.73
 -13  12   2   91.92   13.94
  13 -12  -2  127.02   13.12
 -13  11   2  108.67   13.81
 -13 -11  -2   96.91   14.41
 -13 -11  -2   71.91    9.00
  13 -11  -2   76.52   11.21
 -13 -10  -2   26.30    6.59
 -13  10   2   19.80    8.41
 -13 -10  -2   48.11   10.95
 -13  -9  -2    5.81    5.13
 -13  -9  -2    2.87    7.56
 -13   9   2    2.55    6.55
 -13   8   2   14.49    7.19
 -13  -8  -2    3.24    5.15
 -13  -8  -2    0.09    6.44
 -13  -8  -2    8.12    8.32
 -13  -7  -2   -4.17    6.78
 -13  -7  -2    8.63    7.28
 -13   7   2  -10.45    5.50
 -13  -7  -2    2.69    5.19
 -13   6   2   29.73    7.67
 -13  -6  -2   35.92    7.09
 -13  -6  -2   22.82    7.94
 -13  -6  -2   24.24    7.73
  13   6   2   35.42    6.85
 -13  -5  -2   89.97   12.09
 -13  -5  -2   97.59   10.56
 -13  -5  -2   90.88   11.17
 -13   5   2   93.92   11.08
  13   5   2   95.98    9.75
 -13   4   2    7.67    5.63
 -13  -4  -2    1.98    6.45
 -13  -4  -2    5.94    5.64
 -13  -4  -2    2.19    6.02
  13   4   2   11.36    4.65
 -13  -3  -2   65.26   10.23
 -13  -3  -2   55.68    8.52
 -13  -3  -2   47.81    8.38
 -13   3   2   61.13    8.58
  13   3   2   55.20    6.94
 -13  -2  -2   24.61    6.24
 -13  -2  -2   15.23    7.20
 -13  -2  -2   22.75    6.34
 -13   2   2   34.30    6.67
  13   2   2   21.11    4.72
 -13   1   2  211.09   16.27
 -13  -1  -2  229.89   18.26
 -13  -1  -2  200.80   15.33
 -13  -1  -2  225.71   16.65
  13   1   2  209.81   14.16
  13  -1  -2  225.96   11.81
 -13   0  -2  349.90   21.74
 -13   0   2  302.52   20.94
 -13   0  -2  317.45   20.29
 -13   0  -2  369.20   23.34
  13   0   2  289.84   19.05
  13   0  -2  335.25   17.49
 -13  -1   2  243.01   16.80
 -13  -1   2  218.29   15.80
 -13   1  -2  212.48   16.43
 -13   1  -2  237.37   18.69
  13   1  -2  216.61   12.75
  13  -1   2  228.22   14.26
 -13   2  -2   29.37    8.08
 -13  -2   2   24.60    5.70
 -13   2  -2   19.09    6.33
 -13  -2   2   25.02    7.63
  13   2  -2   24.16    3.62
  13  -2   2   30.73    4.75
 -13  -3   2   46.82    8.57
 -13  -3   2   65.21    7.69
 -13   3  -2   58.65    8.77
 -13   3  -2   39.98    8.88
  13  -3   2   54.33    6.16
  13   3  -2   48.13    5.31
 -13   4  -2    8.85    6.22
 -13   4  -2    4.08    6.38
 -13  -4   2    6.38    4.41
 -13  -4   2    6.00    6.81
  13   4  -2    6.32    3.49
  13  -4   2   11.56    3.99
 -13  -5   2  103.43   12.67
 -13   5  -2   88.83   12.11
 -13  -5   2  112.14    9.97
 -13   5  -2   96.09   11.69
  13  -5   2  114.69    9.64
 -13  -6   2   33.18    8.65
 -13   6  -2   29.45    8.25
 -13   6  -2   28.03    6.92
 -13  -6   2   44.96    6.42
  13  -6   2   42.23    6.33
 -13   7  -2    5.70    6.54
 -13   7  -2   -0.76    6.27
 -13  -7   2   -1.64    4.06
 -13  -7   2   -4.60    6.80
  13  -7   2    3.26    4.63
 -13  -8   2    5.38    4.03
 -13   8  -2   -1.38    6.20
 -13  -8   2   -0.01    7.98
 -13   8  -2    5.94    7.07
 -13   9  -2  -10.04    6.44
 -13  -9   2    8.99    3.75
 -13  -9   2    3.37    7.98
 -13   9  -2    0.32    6.45
 -13  10  -2   21.00    8.38
 -13 -10   2   26.74    4.54
 -13 -10   2   27.10   10.22
 -13 -11   2   53.26   12.53
 -13  11  -2   67.02   11.70
 -13  12  -2   84.97   13.36
 -13 -12   2  111.86   16.35
 -13 -13   2   53.42   13.27
 -13  13  -2   53.46   11.46
 -13  14  -2  263.61   25.25
 -13 -14   2  325.88   26.90
 -13  15  -2   43.72   11.47
 -13 -15   2   40.24   13.54
 -13 -16   2  132.10   20.15
 -13  16  -2  136.64   17.74
  13 -16   2  143.52   15.02
 -13  17  -2   34.86   11.29
 -13 -17   2   22.97   14.57
  13 -17   2   49.34    9.94
 -14  16   2   -6.06    9.08
 -14 -16  -2    5.40   12.11
  14 -16  -2    7.40    8.19
 -14 -15  -2   -2.96   10.39
 -14  15   2    0.42    8.72
 -14 -14  -2   -4.71    9.63
 -14  14   2    0.18    8.03
 -14  13   2   13.34    8.97
 -14 -13  -2    2.06    9.54
 -14 -12  -2   27.48    6.44
 -14 -12  -2   36.90   11.79
 -14  12   2   37.45   10.63
 -14  11   2   12.13    8.78
 -14 -11  -2    4.08    5.47
 -14 -11  -2    3.35    9.04
 -14 -10  -2   85.15    9.82
 -14  10   2   69.36   11.81
 -14 -10  -2   82.68   13.96
 -14   9   2    9.22    7.35
 -14  -9  -2   15.94    6.07
 -14  -9  -2    3.25    8.20
 -14  -8  -2   94.86   10.95
 -14  -8  -2   95.98   13.59
 -14  -8  -2   89.59   12.51
 -14   8   2  101.74   12.89
 -14  -7  -2   -4.95    4.56
 -14  -7  -2   -2.87    7.78
 -14   7   2   -0.25    6.24
 -14  -7  -2   -4.78    7.15
  14   7   2    5.66    5.11
 -14  -6  -2  318.97   23.08
 -14   6   2  288.78   22.69
 -14  -6  -2  336.31   24.21
 -14  -6  -2  318.95   21.86
  14   6   2  360.97   21.59
 -14  -5  -2   10.66    7.51
 -14   5   2    7.75    6.04
 -14  -5  -2    6.25    6.92
 -14  -5  -2   10.22    5.55
  14   5   2    5.48    5.06
 -14  -4  -2   94.59   11.87
 -14   4   2   96.14   11.47
 -14  -4  -2  116.19   11.58
 -14  -4  -2  103.99   13.11
  14   4   2  100.76    9.90
 -14  -3  -2   -1.47    5.53
 -14   3   2   -1.01    5.19
 -14  -3  -2   -1.07    7.08
 -14  -3  -2    1.80    5.29
  14   3   2   -2.06    4.09
 -14  -2  -2   93.15   10.66
 -14   2   2  109.31   11.45
 -14  -2  -2   96.36   12.82
 -14  -2  -2  107.22   11.32
  14   2   2  103.26    8.90
 -14  -1  -2   38.45    8.34
 -14  -1  -2   68.37    8.49
 -14  -1  -2   33.53    7.62
 -14   1   2   47.03    7.80
  14   1   2   43.36    5.98
 -14   0   2   55.53    8.28
 -14   0  -2   36.55    9.31
 -14   0  -2   64.11    8.87
  14   0   2   61.33    6.45
 -14   1  -2   60.83    9.16
 -14   1  -2   59.74   10.35
 -14  -1   2   65.73    8.44
  14  -1   2   44.68    5.94
 -14  -2   2  103.98   10.50
 -14   2  -2  115.84   11.96
 -14  -2   2   96.25   11.88
 -14   2  -2   99.06   12.83
  14  -2   2   92.60    8.26
  14   2  -2   97.45    7.20
 -14  -3   2   -0.37    6.68
 -14   3  -2    2.61    6.70
 -14   3  -2   -4.83    5.20
 -14  -3   2   -1.62    4.69
  14  -3   2    6.00    3.76
  14   3  -2    4.73    3.15
 -14  -4   2   96.34    9.94
 -14  -4   2  110.16   12.71
 -14   4  -2   94.58   12.72
 -14   4  -2   87.91   11.33
  14   4  -2  107.69    8.57
  14  -4   2   95.67    8.77
 -14  -5   2   -5.83    6.07
 -14  -5   2    2.72    4.50
 -14   5  -2   -3.84    6.44
 -14   5  -2    5.02    6.47
  14   5  -2   -6.26    3.32
  14  -5   2   -0.64    3.64
 -14  -6   2  333.99   24.24
 -14   6  -2  357.90   24.41
 -14   6  -2  317.15   23.43
 -14  -6   2  353.95   20.96
  14  -6   2  302.22   20.29
 -14   7  -2   -7.48    6.21
 -14  -7   2    3.31    4.32
 -14  -7   2   19.62    8.46
 -14   7  -2    5.87    6.56
  14  -7   2   -5.06    4.31
 -14   8  -2   87.95   12.02
 -14  -8   2   76.41    8.13
 -14  -8   2   85.46   13.48
 -14   8  -2  100.70   12.63
 -14  -9   2   23.44    9.78
 -14   9  -2   12.51    8.11
 -14  -9   2    3.83    4.02
 -14 -10   2   92.93   14.23
 -14 -10   2   80.56    7.58
 -14  10  -2   92.45   12.96
 -14 -11   2   16.93   10.57
 -14  11  -2   10.65    8.71
 -14 -12   2   34.77   12.28
 -14  12  -2   47.77   11.03
 -14 -13   2   21.77   11.24
 -14  13  -2   13.25    9.25
 -14  14  -2   -3.38    8.57
 -14 -14   2   -1.52    9.78
 -14  15  -2    8.62    9.58
 -14 -15   2   -5.79   10.78
 -14  16  -2   17.27   10.82
 -14 -16   2    6.97   11.97
  14 -16   2   14.76    8.52
 -15 -16  -2   32.64   13.59
 -15  16   2    3.33   10.36
 -15 -15  -2  105.86   17.91
 -15  15   2   96.36   15.37
 -15  14   2   21.59   10.02
 -15 -14  -2   34.63   12.30
 -15  13   2   54.22   12.60
 -15 -13  -2  108.47   16.90
 -15 -12  -2   93.95   16.07
 -15 -12  -2   78.04    9.03
 -15  12   2   67.83   12.99
 -15 -11  -2   48.08   13.27
 -15 -11  -2   24.59    7.02
 -15  11   2   52.85   11.60
 -15 -10  -2  104.76   11.36
 -15 -10  -2  110.22   15.50
 -15  10   2   99.57   14.01
 -15  -9  -2   -5.29    5.45
 -15  -9  -2    0.99    7.89
 -15   9   2   -5.17    6.93
 -15   8   2   -8.63    6.48
 -15  -8  -2    7.21    5.83
 -15  -8  -2   -8.45    7.96
  15   8   2    2.04    6.05
 -15   7   2    0.69    6.88
 -15  -7  -2   -2.14    5.82
 -15  -7  -2   -0.44    7.05
 -15  -7  -2   16.78    7.98
  15   7   2    7.68    5.39
 -15  -6  -2   -7.06    7.34
 -15  -6  -2   -7.99    5.01
 -15  -6  -2    8.86    7.78
 -15   6   2   -0.11    6.24
  15   6   2    4.99    5.58
 -15  -5  -2   65.39   11.15
 -15  -5  -2   51.30    8.39
 -15   5   2   45.40    9.30
 -15  -5  -2   46.13    9.86
  15   5   2   52.22    7.69
 -15  -4  -2   29.15    8.14
 -15   4   2   41.49    8.52
 -15  -4  -2   36.18    9.58
 -15  -4  -2   34.37    7.48
  15   4   2   34.98    6.52
 -15  -3  -2  142.50   13.58
 -15  -3  -2  135.81   13.23
 -15  -3  -2  133.91   15.63
 -15   3   2  132.09   13.49
  15   3   2  127.42   10.77
 -15   2   2   16.33    6.23
 -15  -2  -2    0.52    5.57
 -15  -2  -2    6.48    5.80
 -15  -2  -2   -6.76    6.65
  15   2   2    8.75    4.36
 -15  -1  -2    5.87    5.79
 -15  -1  -2   -8.01    7.00
 -15  -1  -2   -3.55    5.13
 -15   1   2   -2.38    4.97
  15   1   2    2.37    3.85
 -15   0  -2  -10.76    5.06
 -15   0   2    3.73    5.89
 -15   0  -2    3.45    7.55
  15   0   2   -4.41    3.37
 -15   1  -2   12.76    6.39
 -15   1  -2   -1.76    7.07
 -15  -1   2    1.30    5.15
  15  -1   2    1.90    3.68
 -15   2  -2    6.83    6.18
 -15  -2   2    1.09    5.81
 -15   2  -2    5.09    7.72
 -15  -2   2   -1.19    5.70
  15  -2   2    4.66    3.88
 -15   3  -2  135.87   14.15
 -15  -3   2  138.72   14.66
 -15   3  -2  140.21   15.75
 -15  -3   2  161.37   12.77
  15  -3   2  127.16   10.38
 -15  -4   2   41.08    7.52
 -15   4  -2   39.86    8.71
 -15  -4   2   32.84    9.79
 -15   4  -2   42.66   10.62
  15  -4   2   42.62    6.05
 -15   5  -2   50.57    9.86
 -15  -5   2   36.33    7.24
 -15   5  -2   46.43   10.03
 -15  -5   2   57.24   10.75
  15  -5   2   45.24    7.34
 -15  -6   2    7.19    5.13
 -15   6  -2   10.06    6.85
 -15  -6   2    6.45    7.73
 -15   6  -2   -7.90    6.57
  15   6  -2   -4.10    3.91
 -15   7  -2    9.52    7.23
 -15  -7   2    1.08    4.81
 -15  -7   2   -5.36    8.53
 -15   7  -2    1.18    7.96
 -15   8  -2   -0.09    7.11
 -15   8  -2    7.72    7.55
 -15  -8   2    4.14    8.13
 -15  -8   2   -5.79    4.32
 -15  -9   2    6.60    9.87
 -15  -9   2   -0.08    3.95
 -15   9  -2   17.23    8.35
 -15  10  -2  118.11   15.20
 -15 -10   2  113.07   17.05
 -15  11  -2   34.44   10.92
 -15 -11   2   54.45   13.02
 -15  12  -2   80.79   13.30
 -15 -12   2   61.81   13.94
 -15 -13   2  105.58   16.84
 -15  13  -2  101.70   15.33
 -15  14  -2   13.61   10.71
 -15 -14   2   20.21   12.80
 -15  15  -2   88.74   15.29
 -15 -15   2   74.91   15.65
 -15 -16   2   20.02   12.69
 -15  16  -2   37.37   12.60
 -16  15   2   -5.36    9.18
 -16 -15  -2   -0.84   11.79
 -16 -14  -2  -14.59    9.72
 -16  14   2    1.42    9.28
 -16  13   2   17.46    9.61
 -16 -13  -2    0.00   10.47
 -16  12   2   21.59   10.07
 -16 -12  -2   16.08   12.07
 -16 -11  -2   -1.24    5.60
 -16 -11  -2    0.31   10.14
 -16  11   2    1.74    8.47
 -16 -10  -2  148.31   17.74
 -16 -10  -2  123.91   12.55
 -16  10   2  116.89   15.93
  16  10   2  133.50   14.43
 -16  -9  -2   86.03   14.08
 -16   9   2   89.55   13.07
 -16  -9  -2   72.64    9.79
  16   9   2   73.90   11.12
 -16   8   2    3.79    7.43
 -16  -8  -2    2.51    6.03
 -16  -8  -2   -4.16    7.59
  16   8   2    8.15    6.04
 -16  -7  -2  162.49   15.30
 -16   7   2  177.06   17.69
 -16  -7  -2  176.51   18.69
  16   7   2  176.88   15.54
 -16   6   2   26.35    8.96
 -16  -6  -2   49.33   10.17
 -16  -6  -2   61.97   11.69
 -16  -6  -2   36.21    7.82
  16   6   2   57.07    8.28
 -16   5   2   95.59   12.61
 -16  -5  -2  100.00   13.94
 -16  -5  -2   86.17   11.29
 -16  -5  -2   94.54   12.55
  16   5   2  106.83   10.71
 -16  -4  -2   14.32    6.71
 -16   4   2   13.70    7.35
 -16  -4  -2    6.04    7.10
 -16  -4  -2    7.10    8.05
  16   4   2   21.25    5.69
 -16   3   2  224.88   17.61
 -16  -3  -2  194.70   15.96
 -16  -3  -2  176.27   18.80
 -16  -3  -2  184.08   16.19
  16   3   2  174.47   13.71
 -16  -2  -2   -5.45    5.57
 -16  -2  -2   10.33    8.38
 -16   2   2   -3.67    6.16
 -16  -2  -2   -5.05    5.31
 -16  -1  -2  396.79   25.09
 -16   1   2  364.39   24.95
 -16  -1  -2  334.23   26.11
 -16   0  -2   38.36    9.97
 -16   0   2   38.61    8.46
 -16   0  -2   48.15    8.95
 -16   1  -2  380.01   25.52
 -16  -1   2  346.45   23.77
 -16   1  -2  360.15   26.94
 -16   2  -2   -3.74    6.03
 -16   2  -2    1.86    7.32
 -16  -2   2    0.87    5.76
 -16   3  -2  211.71   16.98
 -16  -3   2  178.16   17.53
 -16   3  -2  172.97   18.59
 -16  -3   2  171.30   15.54
 -16   4  -2    4.92    7.13
 -16  -4   2   14.63    8.20
 -16  -4   2   19.53    6.13
 -16   4  -2    9.16    8.58
 -16  -5   2  101.93   11.12
 -16   5  -2   97.80   14.15
 -16  -5   2  127.35   15.13
 -16   5  -2   86.71   12.70
 -16   6  -2   62.77   11.01
 -16  -6   2   46.38    7.96
 -16  -6   2   36.24   11.02
 -16   6  -2   60.92   11.40
 -16   7  -2  157.56   16.92
 -16   7  -2  144.39   17.22
 -16  -7   2  178.32   18.65
 -16  -7   2  176.22   13.52
 -16   8  -2    7.16    7.87
 -16  -8   2    0.59    4.41
 -16  -8   2    1.95    9.71
 -16  -9   2   97.50   15.03
 -16   9  -2   78.03   12.93
 -16  -9   2   82.74    8.45
 -16  10  -2  121.30   16.01
 -16 -10   2  122.13   17.09
 -16  11  -2   -4.93    7.75
 -16 -11   2   -3.73   10.45
 -16 -12   2   23.50   11.42
 -16  12  -2   -6.40    8.66
 -16  13  -2    1.94    9.48
 -16 -13   2    7.80   11.10
 -16  14  -2   -2.71    9.29
 -16 -14   2  -12.93   10.08
 -16  15  -2    7.05   10.46
 -16 -15   2    2.85   11.08
 -17  14   2  120.75   16.67
 -17 -14  -2   59.67   15.53
 -17 -13  -2   49.61   14.35
 -17  13   2   59.01   12.88
 -17 -12  -2   36.28   12.75
 -17  12   2   60.48   12.39
 -17 -11  -2   11.79   10.86
 -17 -11  -2    5.15    5.77
 -17  11   2    2.47    8.77
 -17  10   2   62.88   12.65
 -17 -10  -2   55.90    8.86
 -17 -10  -2   65.55   13.28
 -17  -9  -2   41.72    8.15
 -17   9   2   24.62    9.46
 -17  -9  -2   27.68   10.93
 -17  -8  -2   10.56    6.54
 -17  -8  -2    2.22    8.36
 -17   8   2    5.37    8.12
 -17  -7  -2   60.87   11.72
 -17   7   2   53.97   11.10
 -17  -7  -2   60.65    9.78
 -17  -6  -2  149.33   13.97
 -17  -6  -2  142.42   16.26
 -17   6   2  101.38   14.23
 -17  -5  -2   67.44   10.95
 -17  -5  -2   54.54   11.65
 -17  -5  -2  107.39   14.57
 -17   5   2   95.48   12.68
 -17  -4  -2   54.61   11.87
 -17  -4  -2   82.94   11.46
 -17  -4  -2   56.67   10.83
 -17   4   2   75.30   11.33
 -17  -3  -2  114.79   12.78
 -17  -3  -2   87.61   12.10
 -17  -3  -2  117.62   15.56
 -17   3   2  105.14   12.94
 -17  -2  -2   57.65    9.71
 -17  -2  -2   84.69   12.59
 -17   2   2   65.08   10.27
 -17  -2  -2   40.29    9.03
 -17  -1  -2   16.21    7.27
 -17  -1  -2   15.17    9.36
 -17   1   2    6.04    6.48
 -17   0  -2  218.27   17.79
 -17   0  -2  215.96   21.26
 -17   0   2  186.38   17.38
 -17   1  -2    6.11    7.24
 -17   1  -2   18.38    9.36
 -17  -1   2    5.36    6.73
 -17  -2   2   54.35    8.86
 -17   2  -2   45.47   11.57
 -17   2  -2   71.61   11.02
 -17  -3   2  120.84   12.62
 -17  -3   2  130.68   15.06
 -17   3  -2  122.82   14.70
 -17   3  -2  125.94   16.14
 -17   4  -2   62.18   11.27
 -17  -4   2   68.08   12.02
 -17   4  -2   36.79   10.77
 -17  -4   2   84.47    9.93
 -17  -5   2   80.85   13.01
 -17   5  -2   71.73   13.06
 -17  -5   2   80.94   10.10
 -17   5  -2   75.86   11.78
 -17   6  -2  147.38   17.07
 -17   6  -2  139.93   16.09
 -17  -6   2  133.81   13.01
 -17  -6   2  133.50   16.79
 -17   7  -2   48.99   10.72
 -17  -7   2   58.74   12.28
 -17  -7   2   69.43    8.69
 -17  -8   2   -4.82    9.21
 -17   8  -2    5.40    8.07
 -17  -8   2   11.77    5.33
 -17   9  -2   42.98   11.67
 -17  -9   2   30.30   12.27
 -17 -10   2   65.92   14.56
 -17  10  -2   56.73   12.57
 -17 -11   2   16.01   10.69
 -17  11  -2   12.20   10.55
 -17  12  -2   50.59   12.58
 -17 -12   2   65.60   14.57
 -17  13  -2   27.18   11.75
 -17 -13   2   50.49   14.44
 -17 -14   2  115.40   18.91
 -17  14  -2  107.78   17.26
 -18 -13  -2   26.27   12.96
 -18  13   2   18.75   11.05
 -18  12   2    3.08    9.20
 -18 -12  -2   -7.10    9.88
 -18  11   2   40.03   12.09
 -18 -11  -2   67.11   15.17
 -18 -10  -2   99.47   15.92
 -18  10   2   77.26   13.88
 -18 -10  -2  100.88   11.40
 -18   9   2   46.91   11.86
 -18  -9  -2   28.64   10.78
 -18  -9  -2   27.22    7.72
 -18  -8  -2   48.88   12.81
 -18  -8  -2   39.66    9.12
 -18   8   2   70.23   12.27
 -18   7   2   24.15    9.06
 -18  -7  -2   25.49   10.41
 -18  -7  -2   23.94    8.19
 -18   6   2   -3.17    7.18
 -18  -6  -2    5.72    6.92
 -18  -6  -2    0.85    8.46
 -18   5   2  -10.77    6.60
 -18  -5  -2    4.81    7.46
 -18  -5  -2   -6.18    6.28
 -18  -4  -2    9.80    6.99
 -18  -4  -2   -9.68    7.04
 -18   4   2   -3.28    6.79
 -18  -3  -2   22.67    7.97
 -18  -3  -2   34.48    9.15
 -18   3   2   24.20    8.35
 -18  -3  -2   23.36   10.02
 -18   2   2   55.90   10.16
 -18  -2  -2   32.78    9.64
 -18  -2  -2   45.53   11.88
 -18   1   2   16.14    7.85
 -18  -1  -2    2.37    8.65
 -18  -1  -2    0.95    6.97
 -18   0   2  257.21   18.88
 -18   0  -2  223.27   22.57
 -18   0  -2  194.79   19.09
 -18   1  -2    2.15    7.04
 -18   1  -2    4.52    9.12
 -18  -1   2   12.55    7.56
 -18   2  -2   33.94    9.61
 -18  -2   2   31.48    8.31
 -18   2  -2   40.80   11.17
 -18  -3   2   30.89    7.44
 -18   3  -2   32.41    9.79
 -18   3  -2   26.88   10.73
 -18   4  -2    9.19    9.25
 -18  -4   2    0.15    7.47
 -18   4  -2   -6.24    7.09
 -18  -4   2    6.55    6.48
 -18  -5   2   -4.08    5.52
 -18   5  -2    4.58    7.44
 -18  -5   2   -0.20    8.49
 -18  -6   2   -7.73    8.19
 -18   6  -2    7.38    8.13
 -18  -6   2    3.38    5.75
 -18  -7   2   34.39   11.95
 -18  -7   2   19.71    6.39
 -18   7  -2   17.01    9.03
 -18   8  -2   41.30   10.95
 -18  -8   2   54.48   12.56
 -18   9  -2   22.60   10.20
 -18  -9   2   28.04   11.34
 -18  10  -2  113.70   16.25
 -18 -10   2   97.09   16.29
 -18 -11   2    5.07   11.60
 -18  11  -2   33.57   11.96
 -18 -12   2  -10.70   10.08
 -18  12  -2    4.05    9.11
 -18 -13   2    9.23   11.53
 -18  13  -2    8.86   10.87
 -19 -11  -2    3.71   11.59
 -19  11   2   11.25   10.08
 -19  10   2    2.73    8.92
 -19 -10  -2    9.93   10.28
 -19  -9  -2    1.85    6.96
 -19  -9  -2   -3.05   10.09
 -19   9   2   -4.98    8.70
 -19  -8  -2   -4.71    9.09
 -19  -8  -2  -12.69    6.14
 -19   8   2    2.70    9.10
 -19  -7  -2    3.83    6.79
 -19  -7  -2   -1.75    9.27
 -19   7   2   -1.73    8.02
 -19  -6  -2   49.97   11.71
 -19  -6  -2   21.82    8.43
 -19   6   2    2.16    7.40
 -19  -5  -2   19.47    7.99
 -19   5   2   41.54   10.26
 -19  -5  -2   35.92   10.60
 -19  -4  -2  129.46   15.14
 -19   4   2   98.68   14.45
 -19  -4  -2  105.23   13.68
 -19  -3  -2  181.48   17.69
 -19  -3  -2  152.82   16.82
 -19   3   2  196.46   18.29
 -19  -2  -2  139.44   14.88
 -19   2   2  121.03   14.41
 -19  -1  -2  165.58   16.79
 -19   1   2  171.96   17.26
 -19   0   2   86.95   11.97
 -19   0  -2   92.78   12.97
 -19   1  -2  176.96   17.75
 -19  -1   2  153.82   15.68
 -19   2  -2  145.55   16.27
 -19  -2   2  118.67   13.70
 -19   3  -2  158.03   17.01
 -19  -3   2  153.50   15.29
 -19  -4   2  130.19   13.69
 -19   4  -2  126.81   15.43
 -19  -5   2   31.61   11.21
 -19  -5   2   31.66    7.73
 -19   5  -2   45.33   10.55
 -19   6  -2   38.95   10.52
 -19  -6   2   20.30    6.99
 -19  -6   2   26.02   11.84
 -19  -7   2    6.06    5.91
 -19  -7   2   12.37   10.55
 -19   7  -2   15.36    9.64
 -19   8  -2   -6.39    7.96
 -19  -8   2    0.86   10.43
 -19   9  -2   19.58    9.89
 -19  -9   2    3.64   10.29
 -19 -10   2    0.49   10.13
 -19  10  -2   17.40    9.78
 -19 -11   2   29.05   13.05
 -19  11  -2   -1.81    9.26
 -20  10   2  -13.26    8.34
 -20 -10  -2   -1.94   10.91
 -20  -9  -2    7.58   11.68
 -20  -9  -2   15.16    7.80
 -20   9   2   -4.41    8.65
 -20  -8  -2   30.16   11.16
 -20  -8  -2   22.66    8.00
 -20   8   2   19.02   10.15
 -20  -7  -2   19.08   10.69
 -20  -7  -2   22.83    7.99
 -20   7   2   28.90   10.78
 -20  -6  -2  113.78   16.40
 -20   6   2  124.79   15.88
 -20  -6  -2  124.68   14.50
 -20  -5  -2    0.45    7.18
 -20   5   2    1.94    7.89
 -20  -5  -2    2.57    8.88
 -20   4   2   30.86   10.40
 -20  -4  -2   16.41    7.55
 -20   3   2   29.18   10.07
 -20  -3  -2    9.76    7.52
 -20  -2  -2   14.99    8.05
 -20   2   2   34.50    9.53
 -20   1   2   40.64   10.19
 -20  -1  -2   26.62    9.45
 -20   0   2  116.78   13.95
 -20   0  -2   69.81   12.62
 -20   1  -2   35.32   10.89
 -20  -1   2   56.58   10.67
 -20   2  -2   22.50    9.19
 -20  -2   2   20.95    7.48
 -20  -3   2   15.55    8.08
 -20   3  -2   24.29    9.46
 -20  -4   2   19.01    7.89
 -20   4  -2   26.00   10.31
 -20  -5   2    1.15    9.02
 -20  -5   2   10.00    7.12
 -20   5  -2   12.45    8.70
 -20  -6   2  108.44   12.46
 -20   6  -2  111.46   15.59
 -20  -6   2  136.36   17.93
 -20  -7   2   -0.84    9.94
 -20   7  -2   10.60    9.81
 -20  -8   2   41.12   13.06
 -20   8  -2   21.48   11.59
 -20   9  -2    4.54    9.94
 -20  -9   2   36.20   13.88
 -20  10  -2  -10.96    9.24
 -20 -10   2    2.74   12.23
 -21   8   2    4.45   10.40
 -21  -8  -2   16.26   14.87
 -21  -8  -2   -1.29    7.73
 -21  -7  -2   22.34    9.02
 -21   7   2   31.22   10.65
 -21  -6  -2   20.70    9.45
 -21   6   2    4.33    8.51
 -21  -5  -2   -8.17    8.00
 -21   5   2   10.98    8.72
 -21  -4  -2   74.10   12.90
 -21   4   2   60.87   12.51
 -21   3   2   56.27   11.50
 -21  -3  -2   53.93   11.78
 -21  -2  -2  106.73   14.48
 -21   2   2  111.22   14.84
 -21   1   2  180.60   18.23
 -21  -1  -2  172.10   18.56
 -21   0  -2  106.73   15.01
 -21   0   2  105.92   13.69
 -21   1  -2  157.84   18.15
 -21  -1   2  198.78   18.40
 -21  -2   2  146.18   15.92
 -21   2  -2  137.45   17.00
 -21   3  -2   62.89   12.63
 -21  -3   2   78.53   11.75
 -21  -4   2   70.53   10.90
 -21   4  -2   50.61   11.72
 -21   5  -2   10.83    9.66
 -21  -5   2   -0.50    6.67
 -21  -6   2   17.47   10.68
 -21   6  -2    9.87    8.99
 -21  -7   2   18.94   11.87
 -21   7  -2    2.95    9.74
 -21   8  -2    0.97    9.05
 -21  -8   2   21.43   10.95
 -22  -5  -2   11.57    8.72
 -22   5   2    4.06    8.60
 -22   4   2   62.67   13.67
 -22  -4  -2   58.94   11.70
 -22  -3  -2   11.08    9.18
 -22   3   2    7.30    8.69
 -22   2   2    2.92    9.09
 -22  -2  -2    3.23    8.69
 -22  -1  -2   64.67   12.88
 -22   1   2   66.46   13.32
 -22   0  -2   53.65   11.94
 -22   0   2   47.79   11.45
 -22   1  -2   43.94   11.44
 -22  -1   2   56.55   10.68
 -22   2  -2   13.56    9.68
 -22  -2   2    1.84    8.32
 -22  -3   2   25.63    9.25
 -22   3  -2   33.03   11.13
 -22   4  -2   57.52   12.68
 -22  -4   2   32.28    9.93
 -22   5  -2   14.89    9.15
   0  21   3   -2.27    9.62
   0 -21  -3   14.34   10.16
   0 -20  -3   57.39   13.35
   0  20   3   19.90   10.42
   0 -19  -3  -16.66    8.34
   0  19   3    4.58    7.99
   0 -18  -3  306.32   26.13
   0  18   3  371.08   25.50
   0 -18  -3  315.29   21.11
   0 -17  -3   -5.33    7.64
   0  17   3    5.38    6.94
   0 -17  -3   -7.56    4.72
   0 -16  -3   46.12    7.78
   0 -16  -3   75.62   12.67
   0  16   3   65.74   10.18
   0 -15  -3  -15.76    6.63
   0 -15  -3   -0.85    5.09
   0  15   3   -2.68    6.32
   0  14   3  219.78   16.57
   0 -14  -3  174.75   17.99
   0 -14  -3  186.53   14.22
   0 -13  -3   -3.46    4.44
   0 -13  -3    2.31    6.81
   0  13   3   -2.89    5.48
   0 -12  -3  154.24   15.65
   0  12   3  173.36   13.89
   0 -12  -3  157.06   12.43
   0 -11  -3   -0.42    5.65
   0  11   3    5.03    4.62
   0 -11  -3   -0.82    4.02
   0  10   3  130.97   11.30
   0 -10  -3  157.42   10.90
   0 -10  -3  148.37   13.79
   0  -9  -3   -9.29    3.16
   0  -9  -3   -1.32    5.09
   0   9   3   -4.51    3.41
   0   8   3  231.07   15.57
   0  -8  -3  266.33   17.06
   0  -8  -3  242.41   15.19
   0  -7  -3   -1.17    2.94
   0  -7  -3   -0.10    1.35
   0   7   3   -5.08    2.99
   0  -7  -3    4.23    5.05
   0  -6  -3   88.75    8.60
   0  -6  -3   66.37    4.96
   0  -6  -3   75.79    6.57
   0   6   3   80.17    7.02
   0  -5  -3    2.02    1.85
   0   5   3    0.37    3.07
   0  -5  -3   -0.67    2.92
   0  -5  -3   -0.87    4.23
   0  -5  -3    1.29    2.85
   0   4   3   38.74    4.18
   0   4   3   38.72    4.46
   0  -4  -3   34.90    5.46
   0  -4  -3   41.78    4.48
   0  -4  -3   37.40    3.46
   0  -4  -3   38.30    4.49
   0  -3  -3   -2.14    1.98
   0   3   3    2.41    2.56
   0  -3  -3    1.14    2.50
   0  -3  -3    3.13    2.61
   0   3   3    2.17    2.56
   0  -2  -3 1996.79  102.65
   0   2   3 1996.70  102.63
   0   2   3 1899.31  102.61
   0  -2  -3 2059.92  102.63
   0  -2  -3 1962.77  102.61
   0   1   3   -1.55    1.58
   0  -1  -3   -0.72    1.68
   0  -1  -3    1.30    1.74
   0   1   3   -0.56    1.38
   0  -1  -3   -0.83    1.47
   0   0   3    0.89    1.34
   0   0  -3    2.57    1.19
   0   0  -3   -1.41    1.71
   0  -1   3   -1.31    1.66
   0  -1   3    0.87    1.54
   0   1  -3   -1.94    1.60
   0   1  -3   -1.20    1.51
   0  -2   3 1915.30  103.10
   0   2  -3 1997.34  103.32
   0  -2   3 2145.16  103.41
   0   2  -3 1924.42  103.10
   0   3  -3    0.68    0.98
   0   3  -3    1.69    2.72
   0  -3   3   -0.64    2.77
   0   3  -3   -0.90    2.31
   0   3  -3    0.43    0.99
   0  -3   3    0.13    2.39
   0   4  -3   37.67    3.16
   0  -4   3   37.02    4.79
   0  -4   3   36.34    4.45
   0   4  -3   33.73    3.60
   0   4  -3   31.25    2.84
   0   4  -3   36.81    4.28
   0   4  -3   41.03    4.56
   0   5  -3   -3.72    2.92
   0  -5   3    0.97    0.74
   0  -5   3    3.81    3.33
   0  -5   3   -0.78    0.85
   0   5  -3    0.06    1.77
   0   5  -3   -0.68    1.82
   0  -5   3    4.68    3.67
   0   5  -3    4.42    2.21
   0   6  -3  102.96    6.29
   0  -6   3   86.52    5.36
   0   6  -3   93.25    6.56
   0  -6   3   77.61    7.77
   0  -6   3   91.16    5.41
   0  -7   3    0.16    3.72
   0  -7   3    0.34    1.42
   0  -7   3    1.47    1.49
   0   7  -3    2.95    1.91
   0   7  -3   -1.24    2.45
   0   8  -3  212.41   12.54
   0   8  -3  232.95   13.80
   0  -8   3  237.39   12.63
   0  -8   3  229.92   15.15
   0  -8   3  226.14   12.58
   0  -9   3   -1.86    1.51
   0   9  -3    3.54    2.94
   0  -9   3   -1.05    1.74
   0  -9   3   -3.27    4.02
   0   9  -3   -4.87    1.35
   0  10  -3  136.24   10.26
   0 -10   3  153.21    8.50
   0 -10   3  126.46    8.26
   0 -10   3  130.75   11.76
   0  11  -3    2.43    3.70
   0 -11   3   -2.29    5.75
   0 -11   3    0.77    1.72
   0 -11   3   -3.22    1.87
   0 -12   3  175.17    9.85
   0 -12   3  151.63   14.22
   0  12  -3  160.49   12.29
   0 -12   3  159.31    9.72
   0 -13   3    2.32    1.99
   0 -13   3   -1.38    6.15
   0  13  -3    4.31    4.26
   0 -14   3  241.71   19.04
   0 -14   3  204.95   11.77
   0  14  -3  220.87   15.48
   0 -15   3   -3.22    6.91
   0  15  -3   -7.98    5.20
   0  16  -3   48.50    9.11
   0 -16   3   81.89   12.42
   0 -17   3   -9.78    7.16
   0  17  -3   -1.11    5.70
   0 -18   3  326.99   25.72
   0 -19   3    0.44    8.96
   0 -20   3   42.94   12.49
   0 -21   3    9.95   10.00
  -1 -21  -3   56.17   15.16
  -1  21   3   77.34   14.27
   1  21   3   85.61   17.85
   1 -21  -3   75.19   14.91
  -1  20   3   10.57    9.12
  -1 -20  -3   19.02   11.54
   1 -20  -3   14.82   10.90
   1  20   3    5.97    8.26
  -1 -19  -3   40.08   12.15
  -1  19   3   13.40    8.68
   1 -19  -3   36.69   11.61
   1  19   3   25.94   10.49
  -1 -18  -3   -3.52    9.22
  -1  18   3   13.01    8.22
  -1 -18  -3   17.89    5.76
   1  18   3   15.70    7.96
   1 -18  -3   13.08    6.27
   1 -18  -3    3.96    9.67
  -1  17   3   28.00    9.37
  -1 -17  -3   17.72    6.09
  -1 -17  -3   29.33   10.33
   1  17   3   23.44    8.22
   1 -17  -3   29.83    6.92
   1 -17  -3   23.59   10.75
  -1 -16  -3   32.87   11.02
  -1  16   3   47.75    9.15
  -1 -16  -3   34.96    6.99
   1 -16  -3   35.80    7.06
   1  16   3   49.10    8.97
   1 -16  -3   38.26   10.45
  -1  15   3  100.08   11.94
  -1 -15  -3   85.42    9.20
  -1 -15  -3  100.50   13.96
   1 -15  -3   75.74   12.53
   1 -15  -3   76.86    9.15
   1  15   3   69.35   10.41
  -1 -14  -3    3.43    4.50
  -1  14   3    4.74    5.99
  -1 -14  -3   -9.24    7.17
   1 -14  -3    5.36    5.25
   1 -14  -3    3.68    7.23
   1  14   3    2.20    5.77
  -1 -13  -3  340.15   23.80
  -1 -13  -3  333.52   20.56
  -1  13   3  305.48   21.50
   1 -13  -3  334.09   20.48
   1 -13  -3  305.35   22.93
   1  13   3  319.08   21.88
  -1  12   3  107.99   11.17
  -1 -12  -3  114.41   13.09
  -1 -12  -3   90.14    9.33
   1 -12  -3  119.25   12.80
   1 -12  -3  113.45   10.05
   1  12   3  105.60   10.66
  -1 -11  -3  404.19   26.82
  -1 -11  -3  433.17   24.51
  -1  11   3  475.13   25.91
   1  11   3  384.54   25.10
   1 -11  -3  423.75   26.90
   1 -11  -3  384.78   24.65
  -1 -10  -3  448.29   27.19
  -1 -10  -3  389.96   24.66
  -1  10   3  451.60   25.95
   1  10   3  420.05   25.49
   1 -10  -3  434.68   25.22
   1 -10  -3  442.22   26.87
  -1   9   3  173.30   12.26
  -1  -9  -3  137.80   10.97
  -1  -9  -3  136.14   12.68
   1  -9  -3  170.13   11.14
   1   9   3  149.34   11.36
   1  -9  -3  154.38   12.86
  -1  -8  -3  676.67   34.63
  -1   8   3  632.05   36.86
  -1  -8  -3  635.76   36.29
  -1  -8  -3  638.11   37.86
   1  -8  -3  698.65   37.89
   1  -8  -3  690.26   34.28
   1  -8  -3  628.17   36.43
   1   8   3  683.32   36.82
  -1   7   3  465.98   25.64
  -1  -7  -3  420.34   26.29
  -1  -7  -3  443.47   23.64
  -1  -7  -3  441.96   25.03
   1   7   3  416.56   25.22
   1  -7  -3  404.95   26.19
   1  -7  -3  489.42   23.50
   1  -7  -3  441.14   25.16
  -1  -6  -3   93.32    9.71
  -1   6   3  106.34    8.70
  -1  -6  -3  132.20    7.28
  -1  -6  -3   95.75    8.15
   1  -6  -3  120.27    8.60
   1  -6  -3  112.50    6.88
   1   6   3  111.86    8.60
   1  -6  -3  107.93   10.05
  -1  -5  -3  302.41   16.34
  -1  -5  -3  267.79   16.21
  -1  -5  -3  306.85   17.51
  -1   5   3  298.00   16.72
  -1  -5  -3  261.67   15.41
   1  -5  -3  272.37   16.42
   1   5   3  262.49   15.41
   1  -5  -3  289.29   16.43
   1   5   3  275.11   16.40
  -1  -4  -3  431.89   23.69
  -1   4   3  436.32   23.94
  -1  -4  -3  441.64   23.66
  -1  -4  -3  451.36   24.61
  -1  -4  -3  366.32   23.01
   1   4   3  431.06   23.78
   1  -4  -3  455.00   23.90
   1   4   3  436.10   23.18
   1   4   3  440.54   23.68
   1  -4  -3  437.31   23.67
  -1  -3  -3  729.56   41.31
  -1  -3  -3  815.08   40.88
  -1  -3  -3  771.23   40.87
  -1   3   3  757.71   40.98
   1   3   3  829.42   40.67
   1   3   3  710.95   40.76
   1  -3  -3  793.26   40.92
   1   3   3  764.34   40.87
  -1  -2  -3  233.80   12.81
  -1   2   3  205.10   12.76
  -1  -2  -3  215.84   12.74
  -1  -2  -3  222.52   12.89
   1  -2  -3  238.47   12.69
   1   2   3  223.03   12.71
   1   2   3  228.84   12.79
   1   2   3  228.32   12.76
  -1  -1  -3   -1.68    1.96
  -1  -1  -3    1.70    1.79
  -1  -1  -3   -1.85    1.86
  -1   1   3   -0.29    1.55
   1   1   3   -0.14    1.60
   1   1   3    0.30    1.83
   1  -1  -3    1.16    1.90
   1   1   3    2.05    2.19
  -1   0  -3   -1.13    2.04
  -1   0   3    1.04    1.02
  -1   0   3    1.84    1.44
  -1   0  -3   -0.59    1.40
  -1   0  -3   -0.77    1.82
   1   0  -3    0.16    1.20
   1   0   3    1.24    1.81
   1   0  -3    0.21    1.48
   1   0   3   -1.16    2.22
   1   0   3    0.18    1.44
  -1  -1   3    1.56    1.69
  -1   1  -3    1.61    1.45
  -1   1  -3    3.45    2.26
  -1   1  -3    1.29    2.28
  -1  -1   3   -0.02    2.02
  -1   1  -3   -0.31    1.35
   1  -1   3    0.83    1.26
   1  -1   3    3.23    2.38
   1  -1   3    0.62    2.06
   1   1  -3    2.98    2.19
   1   1  -3    1.48    1.72
  -1  -2   3  227.42   12.80
  -1  -2   3  232.12   13.00
  -1   2  -3  209.84   12.99
  -1   2  -3  234.55   12.92
  -1   2  -3  214.11   12.28
  -1   2  -3  218.10   12.16
   1  -2   3  237.60   12.78
   1  -2   3  223.90   11.97
   1  -2   3  227.22   12.85
   1   2  -3  231.38   12.94
   1  -2   3  226.75   12.28
   1   2  -3  213.73   12.72
  -1   3  -3  789.18   40.32
  -1  -3   3  804.65   41.16
  -1  -3   3  730.19   41.12
  -1   3  -3  804.22   41.22
  -1   3  -3  796.50   40.66
   1  -3   3  741.65   40.61
   1  -3   3  782.91   41.14
   1   3  -3  736.58   41.00
   1   3  -3  759.43   41.11
   1  -3   3  774.61   40.74
   1  -3   3  787.38   40.10
  -1   4  -3  399.60   22.73
  -1   4  -3  408.92   23.56
  -1  -4   3  467.32   23.78
  -1   4  -3  447.81   22.59
  -1  -4   3  391.89   23.53
  -1   4  -3  498.34   23.21
   1   4  -3  427.58   22.11
   1  -4   3  412.05   22.20
   1  -4   3  362.86   22.93
   1   4  -3  401.30   22.06
   1   4  -3  493.76   23.82
   1  -4   3  399.31   23.63
   1   4  -3  404.83   23.50
   1  -4   3  414.70   22.21
  -1  -5   3  264.49   17.53
  -1   5  -3  309.53   16.51
  -1   5  -3  284.82   17.12
  -1   5  -3  257.42   16.33
   1  -5   3  325.60   18.01
   1  -5   3  315.65   16.03
   1   5  -3  310.77   18.49
   1  -5   3  315.59   17.33
   1   5  -3  301.84   16.05
   1   5  -3  286.94   16.14
   1  -5   3  306.64   16.03
  -1   6  -3  105.20    7.49
  -1   6  -3  110.12    8.50
  -1   6  -3   92.46    6.99
  -1  -6   3  108.54    9.00
   1  -6   3  106.39    8.36
   1   6  -3  107.40    7.02
   1  -6   3  113.64    6.80
   1  -6   3  120.76    6.81
   1   6  -3  113.62    7.25
   1  -6   3  118.90    9.27
  -1  -7   3  418.68   25.62
  -1  -7   3  447.30   22.92
  -1   7  -3  456.09   23.67
  -1   7  -3  468.60   24.49
   1  -7   3  444.77   23.65
   1  -7   3  463.89   23.67
   1  -7   3  378.20   24.97
   1   7  -3  426.48   24.09
  -1  -8   3  700.44   33.70
  -1  -8   3  597.70   33.62
  -1   8  -3  635.04   33.99
  -1  -8   3  660.53   36.80
  -1   8  -3  642.15   35.20
   1  -8   3  635.43   34.26
   1   8  -3  652.91   34.21
   1  -8   3  606.26   36.02
   1  -8   3  659.04   34.30
   1   8  -3  673.45   35.01
  -1   9  -3  190.94    9.83
  -1  -9   3  165.83    9.77
  -1  -9   3  161.81    9.78
  -1  -9   3  201.03   13.84
  -1   9  -3  164.72   11.83
   1   9  -3  180.09   10.04
   1   9  -3  184.79   10.14
   1  -9   3  177.97   10.59
   1  -9   3  160.80   13.10
   1  -9   3  174.91   10.55
   1   9  -3  186.85   11.65
  -1 -10   3  422.47   22.87
  -1 -10   3  438.18   26.79
  -1  10  -3  437.68   24.96
  -1 -10   3  458.08   22.95
   1  10  -3  428.59   24.72
   1  10  -3  431.71   22.71
   1 -10   3  421.26   23.53
   1 -10   3  441.28   23.61
   1  10  -3  418.22   22.67
   1 -10   3  422.48   26.14
  -1 -11   3  399.53   22.26
  -1 -11   3  385.49   26.37
  -1  11  -3  458.69   25.03
   1 -11   3  475.73   26.84
   1 -11   3  404.27   23.03
   1  11  -3  425.54   24.57
   1 -11   3  422.83   23.03
  -1 -12   3  133.79   13.41
  -1  12  -3  109.29   10.35
  -1 -12   3  114.24    6.62
   1 -12   3  106.17    7.64
   1  12  -3  104.00    9.71
   1 -12   3  131.64   12.68
   1 -12   3  107.40    7.51
  -1 -13   3  307.63   17.32
  -1 -13   3  331.86   23.38
  -1 -13   3  342.11   17.37
  -1  13  -3  330.14   21.08
   1 -13   3  328.73   18.65
   1  13  -3  347.94   21.26
   1 -13   3  395.85   24.06
  -1 -14   3   10.69    7.54
  -1  14  -3   14.10    5.89
   1 -14   3    7.94    7.61
   1 -14   3    6.16    2.53
   1  14  -3   -3.07    4.00
  -1 -15   3   75.45   12.87
  -1  15  -3   79.69   10.23
   1  15  -3   86.92   10.26
   1 -15   3   80.02   11.83
  -1 -16   3   53.47   11.13
  -1  16  -3   44.17    8.78
   1 -16   3   42.82   10.56
   1  16  -3   38.12    8.05
  -1  17  -3   22.22    7.80
  -1 -17   3   42.94   10.65
   1 -17   3    6.73    8.87
  -1 -18   3   18.27    9.47
   1 -18   3   19.63   10.24
  -1 -19   3   54.40   12.25
   1 -19   3   19.39    9.51
  -1 -20   3    5.67    9.50
   1 -20   3    0.37    9.95
  -1 -21   3   87.22   16.33
   1 -21   3   81.39   15.12
  -2 -21  -3   50.00   14.04
  -2  21   3   33.68   11.08
   2 -21  -3   43.48   13.58
  -2 -20  -3   -5.59    9.23
  -2  20   3   16.86    9.36
   2  20   3    2.09    8.91
   2 -20  -3   17.42   10.01
  -2 -19  -3   27.81   11.83
  -2  19   3   54.70   11.14
   2 -19  -3   51.36   12.11
   2 -19  -3   54.08    8.27
   2  19   3   52.45   11.04
  -2 -18  -3  102.88   15.72
  -2  18   3   95.15   12.77
  -2 -18  -3   77.70    8.74
   2 -18  -3   83.29   14.45
   2  18   3   83.45   12.18
   2 -18  -3   65.93    9.60
  -2  17   3   56.34   10.41
  -2 -17  -3   56.06   13.00
  -2 -17  -3   53.97    7.67
   2  17   3   65.83   10.59
   2 -17  -3   59.83   12.06
   2 -17  -3   70.87    9.06
  -2  16   3   -2.66    7.30
  -2 -16  -3   28.00    9.89
  -2 -16  -3   -1.00    5.01
   2 -16  -3   12.77    5.86
   2 -16  -3   15.27    8.69
   2  16   3    9.45    6.72
  -2  15   3   55.59    9.84
  -2 -15  -3   56.75   11.53
  -2 -15  -3   65.39    7.96
   2 -15  -3   69.29    8.60
   2  15   3   45.52    8.89
   2 -15  -3   74.94   12.64
  -2 -14  -3   14.18    5.23
  -2 -14  -3   16.36    8.63
  -2  14   3   20.86    6.93
   2 -14  -3   17.61    7.86
   2 -14  -3    6.11    5.42
   2  14   3   17.57    6.62
  -2 -13  -3    0.05    4.40
  -2 -13  -3   -2.78    7.05
  -2  13   3    4.68    6.18
   2 -13  -3    6.57    6.85
   2  13   3   13.84    5.71
   2 -13  -3    4.77    5.27
  -2 -12  -3   99.96   12.73
  -2 -12  -3   95.02    9.07
  -2  12   3  110.87   11.12
   2  12   3  103.84   10.51
   2 -12  -3  100.92    9.68
   2 -12  -3  102.13   12.17
  -2 -11  -3    6.85    6.47
  -2  11   3   -0.46    4.54
  -2 -11  -3    2.04    4.15
   2 -11  -3    6.87    4.12
   2 -11  -3    4.95    6.09
   2  11   3    5.26    4.61
  -2 -10  -3   -0.72    5.65
  -2  10   3    3.90    4.48
  -2 -10  -3   -3.68    3.30
   2 -10  -3    3.45    3.94
   2  10   3   -2.82    3.88
   2 -10  -3    4.73    5.58
  -2   9   3   16.08    4.62
  -2  -9  -3   16.93    2.25
  -2  -9  -3   11.44    3.98
  -2  -9  -3   12.21    5.77
   2  -9  -3   20.09    6.10
   2  -9  -3   18.54    4.66
   2   9   3   19.82    4.73
  -2  -8  -3  262.89   17.13
  -2  -8  -3  226.85   15.15
  -2   8   3  266.29   16.00
  -2  -8  -3  233.89   13.57
   2  -8  -3  240.05   13.18
   2  -8  -3  265.02   17.31
   2  -8  -3  253.03   13.29
   2   8   3  229.61   13.68
   2   8   3  238.18   15.49
   2  -8  -3  245.54   15.39
  -2  -7  -3   56.77    7.27
  -2  -7  -3   67.65    6.41
  -2  -7  -3   55.34    4.93
  -2   7   3   65.23    6.89
   2  -7  -3   60.06    4.41
   2   7   3   56.13    4.89
   2  -7  -3   64.54    6.50
   2  -7  -3   66.77    8.01
   2   7   3   54.20    6.19
  -2  -6  -3  163.51   10.95
  -2  -6  -3  168.92   12.61
  -2  -6  -3  163.31   10.11
  -2   6   3  186.09   11.81
   2   6   3  180.43   10.27
   2  -6  -3  148.02   11.10
   2   6   3  161.12   11.13
  -2  -5  -3    8.20    2.94
  -2  -5  -3    6.11    3.07
  -2   5   3    7.41    2.86
  -2  -5  -3    7.43    2.66
  -2  -5  -3    6.42    4.46
   2   5   3    3.04    2.53
   2   5   3    7.65    3.14
  -2   4   3  282.71   16.68
  -2  -4  -3  286.21   16.35
  -2  -4  -3  241.92   16.97
  -2  -4  -3  312.39   16.35
  -2  -4  -3  271.71   16.12
   2   4   3  296.97   16.96
   2   4   3  276.64   16.37
   2   4   3  312.52   16.13
   2  -4  -3  269.06   16.30
   2   4   3  282.32   17.22
  -2   3   3   75.14    6.17
  -2  -3  -3   61.86    5.61
  -2  -3  -3   72.17    5.94
  -2  -3  -3   67.67    6.53
  -2  -3  -3   65.18    5.14
   2   3   3   67.87    5.73
   2  -3  -3   68.38    5.99
   2   3   3   69.83    5.89
   2   3   3   76.35    6.80
   2   3   3   65.14    5.96
  -2  -2  -3  984.03   54.29
  -2  -2  -3 1042.23   54.19
  -2  -2  -3 1088.65   54.46
  -2   2   3 1080.31   54.25
  -2  -2  -3 1117.94   54.24
   2   2   3 1059.06   54.20
   2  -2  -3  974.66   54.20
   2   2   3 1097.36   54.46
   2   2   3  871.81   54.10
  -2   1   3  456.91   25.52
  -2  -1  -3  421.17   25.46
  -2  -1  -3  454.67   25.53
  -2  -1  -3  504.04   26.01
   2   1   3  481.10   25.85
   2  -1  -3  507.96   25.59
   2   1   3  534.28   26.07
   2   1   3  478.20   25.60
  -2   0  -3   -1.92    1.84
  -2   0   3    0.21    1.15
  -2   0  -3    4.12    2.85
  -2   0  -3   -1.45    2.35
  -2   0   3   -0.70    1.45
   2   0   3    3.30    2.09
   2   0   3    3.30    2.32
   2   0  -3    2.02    1.30
   2   0  -3    3.55    1.76
   2   0  -3    3.18    2.55
   2   0   3   -1.25    1.79
  -2  -1   3  467.26   25.21
  -2   1  -3  496.34   25.91
  -2  -1   3  464.59   24.70
  -2   1  -3  515.23   25.86
  -2   1  -3  457.83   25.45
  -2  -1   3  465.48   25.92
   2  -1   3  484.77   25.93
   2  -1   3  507.56   25.81
   2   1  -3  476.07   24.96
   2  -1   3  481.26   25.36
   2   1  -3  491.73   25.94
   2   1  -3  448.95   25.20
  -2   2  -3  992.24   55.81
  -2   2  -3 1099.81   54.98
  -2   2  -3 1140.17   55.53
  -2  -2   3 1100.81   56.13
  -2   2  -3 1162.76   56.02
  -2  -2   3 1033.63   55.58
   2  -2   3  994.47   55.80
   2   2  -3 1023.13   55.54
   2   2  -3 1078.90   56.09
   2  -2   3  995.69   55.85
   2  -2   3 1094.92   55.42
  -2   3  -3   67.52    4.99
  -2   3  -3   65.09    4.71
  -2   3  -3   71.38    5.51
  -2   3  -3   79.25    6.06
  -2  -3   3   70.44    5.74
  -2  -3   3   72.34    6.41
   2  -3   3   54.57    5.15
   2   3  -3   70.94    5.42
   2  -3   3   71.04    4.84
   2  -3   3   61.39    4.64
   2   3  -3   55.85    3.66
   2  -3   3   72.35    6.02
   2   3  -3   68.71    3.72
   2   3  -3   64.61    6.09
  -2   4  -3  270.81   15.79
  -2  -4   3  309.53   16.54
  -2   4  -3  284.58   15.30
  -2   4  -3  282.45   15.23
  -2   4  -3  255.23   15.41
   2   4  -3  275.40   15.79
   2  -4   3  246.63   15.14
   2  -4   3  289.17   16.27
   2  -4   3  250.99   15.28
   2   4  -3  273.21   14.43
   2   4  -3  268.54   14.44
   2  -4   3  265.48   14.91
   2   4  -3  263.36   16.26
  -2   5  -3    5.83    2.58
  -2   5  -3    3.08    2.82
  -2   5  -3    5.69    2.54
  -2  -5   3    0.47    3.84
   2  -5   3   11.91    2.52
   2  -5   3    6.38    2.89
   2  -5   3    6.40    3.77
   2   5  -3    7.57    1.88
   2   5  -3    6.04    1.88
   2  -5   3    4.85    2.08
  -2   6  -3  175.38   10.03
  -2  -6   3  175.12   11.70
  -2   6  -3  152.68   10.42
  -2   6  -3  148.39    9.56
   2  -6   3  162.27   11.37
   2  -6   3  168.94    9.47
   2  -6   3  149.16    9.37
   2   6  -3  145.77    9.16
   2   6  -3  160.33    9.36
   2  -6   3  139.39    9.32
   2  -6   3  148.53   10.38
  -2  -7   3   66.63    7.61
  -2   7  -3   59.27    5.05
  -2   7  -3   55.62    5.64
   2  -7   3   56.03    4.87
   2  -7   3   57.32    4.95
   2  -7   3   58.51    6.47
   2   7  -3   59.79    5.11
  -2   8  -3  250.43   15.61
  -2   8  -3  292.39   14.57
  -2  -8   3  277.20   17.44
   2  -8   3  242.70   14.79
   2   8  -3  259.75   14.63
   2  -8   3  249.58   14.75
   2   8  -3  245.24   15.10
   2  -8   3  246.79   16.40
  -2   9  -3   19.59    2.40
  -2  -9   3   15.18    1.28
  -2  -9   3   20.35    1.43
  -2  -9   3   24.20    6.25
  -2   9  -3   16.94    4.16
   2   9  -3   25.15    2.96
   2  -9   3   12.57    3.02
   2   9  -3   14.77    3.71
   2  -9   3   12.47    2.89
   2  -9   3   25.27    5.65
  -2  10  -3    0.34    1.08
  -2 -10   3    6.50    5.48
  -2 -10   3    0.07    0.58
  -2  10  -3   -2.28    3.16
  -2 -10   3    1.58    0.81
   2  10  -3    3.00    1.86
   2 -10   3    4.29    2.47
   2 -10   3    2.43    4.43
   2  10  -3    3.12    3.13
   2  10  -3    0.53    1.90
   2 -10   3    0.25    2.43
  -2 -11   3    2.51    6.01
  -2  11  -3    0.20    3.95
   2 -11   3   -3.63    5.24
   2 -11   3    2.27    2.37
   2  11  -3    0.00    1.47
   2  11  -3    0.56    3.55
   2  11  -3    2.75    1.51
   2 -11   3    3.20    2.74
  -2  12  -3   94.13    9.58
  -2 -12   3  129.37   13.53
   2 -12   3  104.82    7.77
   2  12  -3  111.63    9.69
   2 -12   3   97.40    7.40
   2 -12   3   80.35   10.81
  -2 -13   3    1.59    6.66
  -2  13  -3    9.90    4.85
   2 -13   3    5.51    2.98
   2  13  -3    7.92    4.60
   2 -13   3    6.78    6.00
  -2 -14   3   28.82    9.43
  -2  14  -3   34.67    7.24
   2 -14   3   25.68    7.65
   2  14  -3   22.70    6.13
   2 -14   3   18.23    3.62
  -2 -15   3   61.99   11.61
  -2  15  -3   74.12    9.72
   2 -15   3   51.14    5.30
   2 -15   3   75.68   11.64
   2  15  -3   71.64    9.20
  -2  16  -3   13.08    7.12
  -2 -16   3    1.06    7.77
   2 -16   3   28.24    9.37
   2  16  -3   -2.94    5.93
  -2 -17   3   69.95   13.03
  -2  17  -3   60.31   10.24
   2 -17   3   62.33   11.60
  -2 -18   3   97.26   15.80
  -2  18  -3  105.35   18.11
   2 -18   3   91.52   13.94
  -2 -19   3   57.52   13.59
   2 -19   3   40.60   11.63
  -2 -20   3   -0.24   10.89
   2 -20   3    3.12    9.46
  -2 -21   3   53.74   14.57
   2 -21   3   58.54   12.32
  -3 -21  -3   45.03   13.89
  -3  21   3   34.43   11.94
   3 -21  -3   44.01   13.04
  -3 -20  -3   51.70   13.73
  -3  20   3   47.26   11.25
   3 -20  -3   37.99   12.49
   3  20   3   49.90   10.98
  -3  19   3    7.17    7.89
  -3 -19  -3    7.13   10.07
   3 -19  -3   16.42    9.78
   3 -19  -3   -4.89    6.15
   3  19   3    0.86    7.54
  -3 -18  -3   75.73   14.17
  -3  18   3   62.17   11.44
   3 -18  -3   70.93   13.02
   3  18   3   54.83   10.33
   3 -18  -3   53.82    8.77
  -3 -17  -3    0.52    8.88
  -3  17   3    5.96    7.37
  -3 -17  -3  -12.69    4.04
   3  17   3   -3.46    7.22
   3 -17  -3    5.66    6.06
   3 -17  -3    3.80    8.24
  -3 -16  -3    5.63    5.04
  -3 -16  -3    3.75    8.90
  -3  16   3   -2.04    6.84
   3 -16  -3    4.41    5.54
   3  16   3   -2.60    6.37
   3 -16  -3   34.86    9.65
  -3  15   3   39.32    9.06
  -3 -15  -3   23.28    5.85
  -3 -15  -3   35.69   10.35
   3 -15  -3   35.65    9.31
   3 -15  -3   23.10    6.49
   3  15   3   24.79    7.93
  -3  14   3   38.23    8.21
  -3 -14  -3   58.60   10.92
  -3 -14  -3   49.97    6.99
   3 -14  -3   29.03    6.97
   3 -14  -3   57.72   10.29
   3  14   3   58.84    9.15
  -3  13   3   13.35    5.98
  -3 -13  -3    5.13    7.33
  -3 -13  -3    5.72    4.73
   3 -13  -3    5.42    4.70
   3  13   3    1.86    5.06
   3 -13  -3    0.35    6.69
  -3  12   3  126.86   12.00
  -3 -12  -3   91.20    9.42
  -3 -12  -3  132.73   14.14
   3 -12  -3   99.96   10.21
   3 -12  -3  113.19   12.61
   3  12   3  131.47   11.51
  -3 -11  -3   25.99    8.12
  -3 -11  -3   28.71    5.39
  -3  11   3   26.09    6.31
   3  11   3   23.45    5.83
   3 -11  -3   36.30    7.85
   3 -11  -3   35.88    6.14
  -3 -10  -3  731.98   41.70
  -3  10   3  742.34   42.85
  -3 -10  -3  732.27   44.08
   3 -10  -3  804.90   43.87
   3  10   3  829.15   40.40
   3 -10  -3  721.29   42.19
   3  10   3  742.02   42.38
  -3  -9  -3  554.57   31.78
  -3  -9  -3  520.54   28.20
  -3  -9  -3  507.80   29.48
  -3   9   3  491.22   30.28
   3   9   3  556.07   30.13
   3  -9  -3  508.99   30.94
   3   9   3  564.15   28.37
   3  -9  -3  539.76   29.99
   3  -9  -3  484.49   27.59
  -3   8   3  666.83   38.35
  -3  -8  -3  728.57   37.71
  -3  -8  -3  662.73   39.28
  -3  -8  -3  704.00   36.65
   3  -8  -3  593.90   38.48
   3   8   3  683.65   36.68
   3   8   3  739.79   38.13
   3  -8  -3  677.56   36.22
   3  -8  -3  715.05   38.18
  -3  -7  -3  200.33   13.17
  -3  -7  -3  246.03   16.02
  -3   7   3  238.09   14.94
  -3  -7  -3  223.21   13.97
   3   7   3  241.74   14.39
   3   7   3  218.83   13.33
   3  -7  -3  227.42   12.90
  -3  -6  -3  296.21   18.27
  -3  -6  -3  301.04   17.14
  -3   6   3  311.23   17.84
  -3  -6  -3  322.08   16.82
   3  -6  -3  276.96   16.22
   3   6   3  313.84   17.43
   3   6   3  230.55   16.49
  -3  -5  -3   71.26    6.02
  -3   5   3   51.46    6.13
  -3  -5  -3   60.00    5.74
  -3  -5  -3   58.45    5.82
  -3  -5  -3   55.87    7.07
   3   5   3   75.45    6.35
   3  -5  -3   57.93    5.32
   3   5   3   58.82    5.53
  -3  -4  -3 1239.25   65.48
  -3  -4  -3 1122.75   65.97
  -3   4   3 1208.03   65.81
  -3  -4  -3 1282.94   65.53
  -3  -4  -3 1281.89   65.54
   3   4   3 1271.18   65.55
   3   4   3 1312.88   65.52
  -3  -3  -3  147.21   10.27
  -3  -3  -3  174.28   10.69
  -3  -3  -3  160.34   10.97
  -3   3   3  161.11   10.75
  -3  -3  -3  154.49   10.22
   3   3   3  176.34   10.45
   3  -3  -3  160.20   10.23
   3   3   3  171.34   10.98
   3   3   3  180.90   11.20
  -3  -2  -3   70.51    6.49
  -3  -2  -3   85.29    6.19
  -3  -2  -3   84.66    7.05
  -3   2   3   80.32    6.45
  -3  -2  -3   84.91    6.42
   3   2   3   75.89    6.36
   3   2   3   98.58    6.88
   3   2   3   77.10    7.03
   3  -2  -3   75.56    6.29
  -3  -1  -3   38.77    4.23
  -3   1   3   38.73    4.02
  -3  -1  -3   34.89    3.99
  -3  -1  -3   39.46    4.56
   3   1   3   40.32    3.92
   3   1   3   41.19    4.40
   3   1   3   45.07    5.09
   3   1   3   43.12    4.26
   3  -1  -3   45.29    4.15
  -3   0  -3    2.78    2.72
  -3   0  -3   -1.30    1.76
  -3   0  -3    0.32    1.99
  -3   0   3   -0.47    0.32
  -3   0   3   -0.48    1.85
  -3   0  -3    2.48    2.46
   3   0   3    4.02    2.50
   3   0   3    0.71    1.89
   3   0   3   -1.78    3.19
   3   0  -3   -2.43    1.84
   3   0  -3    1.18    1.03
   3   0  -3    1.78    2.99
   3   0   3    1.24    2.57
  -3  -1   3   35.74    4.74
  -3   1  -3   41.25    2.52
  -3   1  -3   42.06    4.20
  -3   1  -3   44.88    4.26
  -3  -1   3   39.32    3.33
  -3  -1   3   40.92    3.41
  -3   1  -3   44.39    5.07
   3  -1   3   41.95    4.32
   3   1  -3   34.01    3.10
   3  -1   3   39.82    4.01
   3  -1   3   44.79    5.10
   3   1  -3   33.29    4.63
   3   1  -3   40.70    3.36
  -3  -2   3   78.59    4.49
  -3   2  -3   77.65    6.38
  -3  -2   3   73.70    4.43
  -3   2  -3   84.75    6.39
  -3  -2   3   85.99    7.03
  -3   2  -3   88.52    7.07
   3  -2   3   74.89    6.03
   3   2  -3   72.97    6.75
   3  -2   3   85.06    6.47
   3   2  -3   76.59    4.97
   3   2  -3   79.05    5.67
   3  -2   3   99.47    6.97
  -3  -3   3  164.11   11.25
  -3   3  -3  166.98   10.68
  -3   3  -3  160.02   10.93
  -3   3  -3  160.53   10.20
   3   3  -3  170.93    9.27
   3  -3   3  149.96    9.91
   3   3  -3  162.96   10.26
   3  -3   3  172.69    9.15
   3   3  -3  162.74    9.25
   3   3  -3  149.17   11.00
   3  -3   3  176.13   10.88
   3  -3   3  186.37   10.85
  -3   4  -3 1232.75   67.96
  -3   4  -3 1277.57   66.91
  -3   4  -3 1439.37   67.21
  -3  -4   3 1230.35   67.77
   3  -4   3 1299.66   67.48
   3   4  -3 1233.62   67.10
   3  -4   3 1344.37   67.05
   3   4  -3 1245.04   66.13
   3  -4   3 1277.23   66.39
   3  -4   3 1167.06   66.57
   3   4  -3 1301.14   66.18
  -3   5  -3   69.78    5.96
  -3   5  -3   80.56    6.13
  -3  -5   3   50.70    6.93
   3   5  -3   64.92    4.77
   3  -5   3   73.66    5.94
   3  -5   3   67.08    5.33
   3  -5   3   60.61    6.60
   3  -5   3   58.46    5.53
   3   5  -3   62.43    4.74
  -3  -6   3  312.74   18.59
  -3   6  -3  302.99   17.00
   3  -6   3  268.13   16.47
   3  -6   3  280.05   16.91
   3   6  -3  295.15   16.18
   3   6  -3  290.13   16.14
   3  -6   3  273.18   17.83
   3  -6   3  303.26   16.58
   3   6  -3  296.91   16.71
  -3   7  -3  214.36   13.64
  -3  -7   3  235.89   15.90
  -3   7  -3  242.18   14.53
   3   7  -3  222.33   13.54
   3   7  -3  257.05   13.93
   3  -7   3  227.44   15.42
   3  -7   3  240.48   13.54
   3  -7   3  231.09   13.68
   3  -7   3  232.67   14.53
  -3   8  -3  702.72   37.73
  -3  -8   3  703.60   39.18
  -3   8  -3  652.56   36.47
   3  -8   3  672.60   37.79
   3  -8   3  663.26   36.81
   3  -8   3  703.99   36.54
   3   8  -3  681.74   36.85
   3  -8   3  738.93   37.01
   3   8  -3  663.73   36.70
  -3   9  -3  574.80   29.10
  -3  -9   3  529.25   32.21
  -3   9  -3  532.19   30.67
   3  -9   3  557.04   29.78
   3   9  -3  539.03   29.87
   3  -9   3  528.53   30.95
   3   9  -3  521.54   29.28
  -3  10  -3  691.63   40.19
  -3 -10   3  701.47   41.99
  -3  10  -3  734.90   38.18
   3  10  -3  750.59   39.64
   3 -10   3  746.99   39.26
   3  10  -3  721.36   38.63
   3 -10   3  739.44   40.88
   3 -10   3  711.44   39.14
  -3  11  -3   39.94    6.20
  -3 -11   3   51.09    8.88
   3 -11   3   39.79    7.19
   3  11  -3   34.56    5.25
   3 -11   3   27.05    4.09
   3 -11   3   29.59    4.46
   3  11  -3   27.28    3.57
  -3 -12   3  116.42   13.96
  -3  12  -3  114.60   11.15
   3  12  -3  119.47    7.46
   3 -12   3  144.52   13.03
   3 -12   3  127.74    9.28
   3  12  -3  107.82   10.13
  -3  13  -3   14.14    5.25
  -3 -13   3    0.07    6.75
   3 -13   3    1.68    3.29
   3  13  -3   11.27    4.57
   3 -13   3    3.83    5.65
  -3  14  -3   53.12    8.28
  -3 -14   3   25.48    9.39
   3 -14   3   48.63    5.55
   3 -14   3   49.30    9.13
   3  14  -3   41.34    7.07
  -3 -15   3   29.48    9.58
  -3  15  -3   11.67    6.93
   3 -15   3   23.31    8.31
   3 -15   3   19.37    4.15
   3  15  -3   30.81    6.85
  -3  16  -3    8.69    6.20
  -3 -16   3   -2.46    8.96
   3  16  -3    2.41    6.10
   3 -16   3    2.83    6.94
  -3 -17   3    0.70    8.50
  -3  17  -3   -1.09    6.13
   3 -17   3   -6.40    7.75
  -3 -18   3   83.36   15.02
  -3  18  -3   42.86   10.14
   3 -18   3   62.02   11.77
  -3 -19   3    6.48    9.77
   3 -19   3    3.98    8.82
  -3 -20   3   35.62   12.58
   3 -20   3   58.06   12.75
  -3 -21   3   51.42   13.37
   3 -21   3   34.17   11.78
  -4 -20  -3   11.89   11.16
  -4  20   3    6.12    8.10
   4  20   3   -1.46    8.74
   4 -20  -3   26.02   10.57
  -4 -19  -3   -2.55    9.56
  -4  19   3  -12.01    7.42
   4 -19  -3    3.05    6.02
   4  19   3    0.21    7.24
   4 -19  -3   18.89    9.94
  -4 -18  -3    1.32    9.24
  -4  18   3   -4.98    7.47
   4  18   3   -2.07    7.86
   4 -18  -3   -1.95    7.78
   4 -18  -3    4.04    6.51
  -4 -17  -3   31.76   10.92
  -4 -17  -3   20.60    5.67
  -4  17   3   27.65    8.89
   4  17   3   25.21    8.03
   4 -17  -3   12.95    6.75
   4 -17  -3    2.15    8.83
  -4 -16  -3   14.04    5.37
  -4 -16  -3   26.54   10.60
  -4  16   3    1.33    6.93
   4 -16  -3   16.85    9.15
   4  16   3   19.40    7.24
   4 -16  -3   18.75    6.49
  -4 -15  -3   10.10    4.98
  -4  15   3    4.95    6.44
  -4 -15  -3    9.52    8.89
   4  15   3    7.20    6.13
   4 -15  -3   12.12    5.44
   4 -15  -3    7.31    8.00
  -4 -14  -3   87.36    8.87
  -4 -14  -3   95.08   14.03
  -4  14   3   72.62   11.07
   4  14   3   84.05   10.46
   4 -14  -3   85.70   10.03
   4 -14  -3   96.21   12.90
  -4 -13  -3    0.28    4.20
  -4 -13  -3    4.16    7.41
  -4  13   3    3.13    6.15
   4 -13  -3   15.59    7.27
   4  13   3   10.97    6.36
   4 -13  -3    6.30    5.59
  -4  12   3  265.84   18.24
  -4 -12  -3  291.73   20.51
  -4 -12  -3  240.60   16.38
   4 -12  -3  209.75   18.81
   4 -12  -3  258.80   17.27
   4  12   3  248.62   17.86
  -4 -11  -3   25.69    5.21
  -4 -11  -3   32.60    8.26
  -4  11   3   16.75    5.91
   4 -11  -3   21.67    5.58
   4  11   3   21.69    5.66
   4 -11  -3   30.12    7.46
   4 -11  -3   22.05    1.92
   4 -11  -3   26.36    2.16
  -4 -10  -3    8.15    5.95
  -4 -10  -3    0.94    3.88
  -4  10   3    2.10    4.49
  -4 -10  -3   -0.36    2.35
   4  10   3    0.81    2.77
   4 -10  -3   -4.04    3.81
   4 -10  -3   -2.35    1.73
   4  10   3    1.88    3.93
   4 -10  -3    3.93    5.68
  -4  -9  -3    1.98    5.53
  -4  -9  -3    5.19    2.80
  -4  -9  -3   11.65    3.81
  -4   9   3    7.56    4.70
   4  -9  -3    0.28    3.90
   4   9   3   11.65    3.33
   4  -9  -3   16.07    6.23
   4  -9  -3    8.55    2.32
   4   9   3    2.55    3.89
  -4  -8  -3  129.72   11.31
  -4  -8  -3  103.03    8.85
  -4  -8  -3  110.65    8.16
  -4   8   3  127.96   10.13
   4   8   3  127.05    9.78
   4  -8  -3  109.90   10.51
   4   8   3  102.30    8.25
   4  -8  -3  102.95    7.45
  -4  -7  -3   70.78    6.22
  -4  -7  -3   51.92    7.88
  -4   7   3   57.60    7.07
  -4  -7  -3   53.86    6.27
   4   7   3   66.01    6.77
   4   7   3   80.22    6.64
   4  -7  -3   71.59    5.63
  -4  -6  -3   -0.11    2.99
  -4  -6  -3    4.25    3.50
  -4  -6  -3   -1.68    4.41
  -4   6   3    1.00    3.62
   4   6   3   -0.10    3.26
   4  -6  -3    1.76    2.44
   4   6   3    4.10    3.31
  -4  -5  -3   -4.37    3.94
  -4  -5  -3    4.93    3.11
  -4   5   3   -0.37    3.45
  -4  -5  -3   -3.11    2.79
   4  -5  -3    4.02    2.65
   4   5   3   -2.99    3.31
   4   5   3    2.48    3.04
  -4  -4  -3  578.20   30.72
  -4   4   3  506.25   30.84
  -4  -4  -3  556.62   30.88
  -4  -4  -3  571.93   30.76
  -4  -4  -3  548.53   31.41
   4   4   3  593.65   31.01
   4  -4  -3  578.44   30.70
  -4   3   3  631.33   34.62
  -4  -3  -3  594.08   34.24
  -4  -3  -3  604.06   34.64
  -4  -3  -3  616.10   34.60
  -4  -3  -3  661.87   34.29
   4   3   3  662.48   34.61
   4   3   3  681.17   34.77
   4  -3  -3  636.25   34.39
  -4   2   3 1077.99   58.03
  -4  -2  -3 1044.53   57.97
  -4  -2  -3 1155.65   58.48
  -4  -2  -3 1074.62   57.98
   4  -2  -3 1168.71   58.30
   4  -2  -3 1083.08   57.96
   4   2   3 1111.09   58.00
   4   2   3 1110.03   58.31
   4   2   3 1083.08   57.97
  -4   1   3  189.00   11.34
  -4  -1  -3  196.23   11.69
  -4  -1  -3  181.45   12.27
  -4  -1  -3  200.13   11.32
   4   1   3  186.63   12.11
   4   1   3  185.58   11.49
   4   1   3  180.32   11.50
   4  -1  -3  175.48   11.23
   4   1   3  185.61   11.16
  -4   0  -3   -0.33    2.89
  -4   0  -3   -0.78    1.97
  -4   0  -3   -0.28    3.67
  -4   0  -3    1.63    2.56
  -4   0   3    1.05    2.44
   4   0  -3   -0.99    3.12
   4   0   3    0.44    2.11
   4   0   3   -1.61    2.68
   4   0   3    0.05    2.65
   4   0   3   -1.94    1.99
   4   0  -3    5.11    2.22
  -4   1  -3  179.63   12.18
  -4   1  -3  196.65   11.31
  -4  -1   3  188.62   10.73
  -4   1  -3  181.11   10.01
  -4  -1   3  173.50   11.86
  -4   1  -3  168.50   11.35
   4  -1   3  196.26   11.61
   4  -1   3  192.26   12.08
   4   1  -3  178.98   10.63
   4  -1   3  187.73   11.32
   4   1  -3  176.28   11.67
   4  -1   3  189.08   10.02
   4   1  -3  189.10   10.19
  -4  -2   3 1076.92   60.58
  -4   2  -3 1221.06   60.26
  -4  -2   3 1185.08   59.34
  -4   2  -3 1161.03   60.61
  -4   2  -3 1176.55   60.18
   4   2  -3 1098.46   60.52
   4  -2   3 1128.75   59.98
   4  -2   3 1135.78   60.18
   4   2  -3 1093.94   59.47
   4   2  -3 1125.06   59.54
   4  -2   3 1173.45   60.54
  -4   3  -3  609.11   34.79
  -4  -3   3  656.74   33.36
  -4   3  -3  608.74   34.56
  -4   3  -3  692.23   34.69
  -4  -3   3  656.02   35.37
  -4  -3   3  637.01   33.38
   4   3  -3  637.88   33.77
   4  -3   3  651.32   34.41
   4   3  -3  620.57   34.82
   4   3  -3  655.98   34.30
   4  -3   3  634.71   34.95
   4  -3   3  630.74   34.69
  -4   4  -3  549.95   30.43
  -4  -4   3  544.58   31.42
  -4   4  -3  558.37   30.61
  -4  -4   3  582.64   28.93
   4  -4   3  543.23   30.70
   4  -4   3  603.07   30.78
   4   4  -3  569.42   29.63
   4  -4   3  577.22   30.24
   4   4  -3  548.73   30.43
   4  -4   3  526.05   29.44
   4   4  -3  531.36   30.62
  -4   5  -3    4.83    3.00
  -4  -5   3    5.74    4.47
  -4   5  -3    0.24    3.44
   4   5  -3   -4.33    1.97
   4   5  -3    2.65    2.13
   4  -5   3    2.31    3.16
   4  -5   3    4.24    3.55
   4  -5   3   -2.28    2.23
   4  -5   3   -1.11    2.51
   4   5  -3   -0.60    2.46
  -4  -6   3   -7.79    4.05
  -4   6  -3    2.98    3.25
  -4   6  -3    2.86    2.93
   4  -6   3    0.13    2.77
   4   6  -3   -2.23    2.47
   4   6  -3    2.75    2.25
   4  -6   3   -2.92    3.61
   4  -6   3    2.39    2.42
   4  -6   3    5.07    3.06
  -4   7  -3   62.97    6.63
  -4  -7   3   59.84    8.01
  -4   7  -3   63.13    5.83
   4  -7   3   58.23    6.11
   4  -7   3   68.12    5.93
   4   7  -3   67.00    6.09
   4   7  -3   66.60    5.50
   4  -7   3   66.37    6.08
   4  -7   3   66.02    7.43
  -4   8  -3  134.26    9.51
  -4   8  -3  129.23    8.47
  -4  -8   3  130.50   11.40
   4  -8   3  120.86    8.29
   4  -8   3  115.17    8.51
   4  -8   3  107.82    9.15
   4   8  -3  110.89    8.35
   4   8  -3  119.82    8.53
  -4   9  -3    4.69    3.71
  -4   9  -3   10.55    2.92
  -4  -9   3   10.61    5.61
   4   9  -3    8.65    2.95
   4  -9   3    6.66    3.28
   4  -9   3    6.03    4.10
   4  -9   3    8.01    3.09
   4  -9   3    4.77    2.45
   4   9  -3    6.22    3.02
  -4  10  -3    0.61    2.19
  -4 -10   3   -0.15    5.47
  -4  10  -3   -0.52    4.02
   4 -10   3   -1.24    4.14
   4 -10   3   -1.62    3.05
   4  10  -3    1.44    2.56
   4  10  -3   -1.36    3.14
  -4  11  -3   17.59    5.74
  -4 -11   3   34.69    8.03
   4 -11   3   35.06    6.66
   4 -11   3   30.15    4.96
   4  11  -3   39.95    5.73
  -4 -12   3  281.98   20.39
  -4  12  -3  257.19   17.86
   4  12  -3  247.66   16.78
   4 -12   3  274.52   18.56
   4 -12   3  250.94   16.20
  -4 -13   3   -7.83    6.63
  -4  13  -3    9.04    6.13
   4 -13   3   12.42    6.50
   4  13  -3   11.96    4.98
   4 -13   3    1.73    3.66
  -4 -14   3   76.42   12.56
  -4  14  -3   98.59   11.00
   4  14  -3  103.35   10.48
   4 -14   3   78.07   11.07
   4 -14   3   85.67    7.96
  -4  15  -3    0.50    5.40
  -4 -15   3    8.88    8.44
   4  15  -3   19.66    6.07
   4 -15   3   18.40    6.94
   4 -15   3    7.03    3.83
  -4 -16   3   16.83    9.77
  -4  16  -3   12.59    7.06
   4 -16   3   15.76    4.12
   4 -16   3    9.53    7.78
  -4  17  -3   19.35    7.45
  -4 -17   3   19.08   10.15
   4 -17   3   22.30    9.13
  -4 -18   3    4.49   10.44
  -4  18  -3    5.41    8.09
   4 -18   3    8.45    7.53
  -4 -19   3    1.93   10.09
   4 -19   3   -1.73    8.41
  -4 -20   3   -3.22    9.79
   4 -20   3    9.29    9.46
  -5  20   3   -4.74    8.39
  -5 -20  -3    9.81   11.09
   5 -20  -3   18.13   10.07
  -5 -19  -3   20.65   11.67
  -5  19   3   40.88   10.71
   5 -19  -3   45.97    8.85
   5  19   3   64.14   11.59
   5 -19  -3   64.47   12.88
  -5  18   3   15.28    8.41
  -5 -18  -3   20.22   10.26
   5 -18  -3   11.92    6.89
   5  18   3   12.49    8.36
   5 -18  -3   32.48   11.19
  -5  17   3    2.75    8.35
  -5 -17  -3   13.13   10.09
  -5 -17  -3   -0.68    4.47
   5  17   3  -18.58    6.50
   5 -17  -3   -4.45    5.88
   5 -17  -3    0.74    8.38
  -5 -16  -3    9.45    9.55
  -5 -16  -3    1.47    4.56
  -5  16   3    6.36    7.19
   5 -16  -3   -3.29    8.16
   5  16   3   -4.52    6.86
   5 -16  -3    2.76    6.16
  -5 -15  -3   -0.94    4.61
  -5  15   3   -0.76    6.71
  -5 -15  -3    7.12    8.91
   5 -15  -3   -0.24    4.76
   5 -15  -3   -1.76    7.31
   5  15   3   -6.34    5.37
  -5  14   3    2.94    6.35
  -5 -14  -3   16.45    8.50
  -5 -14  -3   14.00    5.03
   5 -14  -3    6.02    6.81
   5 -14  -3    4.16    5.97
   5  14   3    9.47    6.35
  -5 -13  -3   73.81    8.03
  -5  13   3   86.45   10.58
  -5 -13  -3   75.22   12.18
   5 -13  -3   72.96   11.15
   5  13   3   65.47    9.45
   5 -13  -3   45.55    8.15
  -5 -12  -3    7.45    7.52
  -5  12   3    7.04    5.74
  -5 -12  -3    2.05    4.18
   5 -12  -3   -1.68    6.66
   5 -12  -3    3.93    5.31
   5  12   3   -1.93    4.70
  -5 -11  -3  504.15   26.74
  -5 -11  -3  496.66   30.01
  -5  11   3  479.08   28.28
   5 -11  -3  405.18   26.94
   5 -11  -3  366.55   27.66
   5 -11  -3  440.71   24.42
   5  11   3  510.43   27.89
  -5 -10  -3  154.68   11.71
  -5 -10  -3  183.50   11.03
  -5  10   3  150.20   13.09
  -5 -10  -3  159.55   14.68
   5  10   3  141.00   12.15
   5 -10  -3  167.88   12.59
   5 -10  -3  156.68   14.33
   5 -10  -3  158.77   10.05
  -5  -9  -3 1043.17   59.32
  -5  -9  -3 1111.07   59.93
  -5  -9  -3 1097.85   62.09
  -5   9   3 1183.88   61.32
   5  -9  -3 1153.18   58.99
   5  -9  -3 1118.61   61.20
   5   9   3 1119.30   60.45
  -5  -8  -3   24.37    5.90
  -5   8   3   32.91    5.89
  -5  -8  -3   26.48    4.77
  -5  -8  -3   28.71    4.64
   5  -8  -3   28.47    3.96
   5   8   3   31.21    5.20
  -5  -7  -3 1552.34   81.44
  -5   7   3 1393.74   80.46
  -5  -7  -3 1531.03   79.85
  -5  -7  -3 1595.95   79.79
   5   7   3 1511.66   80.03
   5  -7  -3 1474.93   79.28
  -5  -6  -3  229.04   13.79
  -5  -6  -3  195.17   14.99
  -5   6   3  217.82   14.62
  -5  -6  -3  232.41   14.09
   5  -6  -3  211.11   13.36
  -5  -5  -3  367.25   20.57
  -5   5   3  356.03   21.17
  -5  -5  -3  383.58   20.86
  -5   5   3  333.50   19.98
  -5  -5  -3  343.58   21.48
   5  -5  -3  346.93   20.42
  -5   4   3   33.51    3.75
  -5  -4  -3   33.15    5.37
  -5   4   3   35.17    5.23
  -5  -4  -3   35.59    5.07
  -5  -4  -3   25.00    5.34
   5  -4  -3   38.98    5.30
  -5  -3  -3  254.78   16.22
  -5   3   3  272.24   14.52
  -5  -3  -3  285.53   16.24
  -5  -3  -3  247.17   15.63
  -5   3   3  245.48   15.84
  -5   2   3  105.31    8.46
  -5  -2  -3  114.73    8.59
  -5  -2  -3  120.99    9.48
  -5   2   3  115.30    6.63
  -5  -2  -3  112.70    8.37
   5   2   3  126.20    8.62
  -5   1   3   -1.17    3.02
  -5  -1  -3   -3.05    3.94
  -5  -1  -3    2.58    3.25
  -5  -1  -3    0.65    2.65
   5   1   3    7.59    2.94
   5  -1  -3    0.50    2.98
   5   1   3    7.25    3.19
  -5   0  -3    0.59    2.53
  -5   0   3   -2.00    2.66
  -5   0  -3    2.66    4.04
  -5   0   3   -0.72    3.33
  -5   0  -3   -1.22    2.16
  -5   0  -3   -1.73    3.22
   5   0  -3    2.25    3.22
   5   0   3    0.40    2.11
   5   0   3   -1.70    3.18
   5   0   3   -1.65    2.95
   5   0  -3    1.64    2.41
  -5   1  -3   -0.69    1.62
  -5   1  -3    5.99    3.95
  -5   1  -3    3.53    2.90
  -5   1  -3   -3.38    3.09
  -5  -1   3   -0.02    3.61
  -5  -1   3   -2.82    2.28
   5  -1   3   -1.26    2.71
   5   1  -3    6.37    2.64
   5   1  -3    3.98    3.60
   5   1  -3    1.10    1.39
   5  -1   3    2.90    2.89
   5  -1   3   -2.63    1.53
  -5   2  -3  123.77    9.48
  -5   2  -3  116.26    8.49
  -5  -2   3  108.39    9.14
  -5   2  -3  117.45    8.75
  -5  -2   3  109.17    7.46
   5   2  -3  122.49    7.86
   5  -2   3  118.44    8.38
   5  -2   3  119.36    8.40
   5   2  -3  127.15    7.50
   5  -2   3  121.32    6.70
  -5   3  -3  282.56   15.99
  -5  -3   3  255.83   14.60
  -5  -3   3  264.97   14.51
  -5   3  -3  285.03   16.45
  -5   3  -3  262.45   15.59
  -5  -3   3  263.36   16.60
   5  -3   3  253.97   15.68
   5   3  -3  269.25   14.99
   5   3  -3  265.07   15.16
   5  -3   3  255.11   15.48
   5  -3   3  263.91   14.10
  -5  -4   3   28.32    5.68
  -5  -4   3   35.11    2.98
  -5   4  -3   26.29    4.93
  -5  -4   3   36.80    2.96
  -5   4  -3   41.81    4.95
   5   4  -3   29.25    3.54
   5   4  -3   27.00    4.25
   5  -4   3   35.45    5.06
   5  -4   3   34.76    3.26
   5  -4   3   33.30    4.33
  -5  -5   3  380.57   19.40
  -5  -5   3  360.27   22.12
  -5   5  -3  370.35   21.23
  -5   5  -3  336.84   21.25
  -5  -5   3  365.48   19.39
   5  -5   3  356.04   20.01
   5  -5   3  389.32   21.68
  -5   6  -3  235.98   13.88
  -5  -6   3  206.88   11.42
  -5   6  -3  212.79   14.01
  -5  -6   3  189.56   14.91
   5  -6   3  237.18   14.32
   5   6  -3  225.14   12.68
   5  -6   3  197.90   12.67
  -5  -7   3 1282.96   78.29
  -5   7  -3 1686.45   80.39
  -5   7  -3 1675.36   81.02
  -5  -7   3 1591.52   82.17
  -5  -7   3 1481.60   78.33
   5  -7   3 1581.29   81.33
   5  -7   3 1503.16   79.94
   5   7  -3 1618.66   79.85
   5  -7   3 1378.42   80.83
  -5   8  -3   30.93    4.46
  -5  -8   3   26.59    6.81
  -5   8  -3   22.53    4.80
   5  -8   3   30.86    4.55
   5  -8   3   31.10    4.85
   5   8  -3   31.67    4.27
   5  -8   3   23.29    5.63
  -5  -9   3 1044.54   63.65
  -5   9  -3 1135.10   62.41
  -5   9  -3 1203.27   61.23
   5   9  -3 1164.56   61.40
   5  -9   3 1110.20   61.08
   5  -9   3 1252.85   62.15
  -5  10  -3  168.07   12.43
  -5 -10   3  128.19   14.24
  -5  10  -3  161.50   10.47
   5  10  -3  157.82   11.09
   5 -10   3  149.82   10.22
   5 -10   3  173.21   11.54
   5 -10   3  158.36   12.22
  -5 -11   3  485.15   30.19
  -5  11  -3  444.49   25.49
  -5  11  -3  456.34   27.93
   5 -11   3  435.79   27.57
   5 -11   3  488.76   26.96
   5  11  -3  480.40   26.93
   5 -11   3  478.15   25.58
  -5 -12   3    3.14    6.87
  -5  12  -3   17.73    6.46
   5 -12   3    2.35    3.95
   5 -12   3   -4.95    4.94
   5  12  -3    0.76    4.17
  -5  13  -3   74.94    9.51
  -5 -13   3   65.90   11.67
   5 -13   3   77.40    7.80
   5 -13   3   65.93    9.31
   5  13  -3   61.99    8.22
  -5  14  -3    8.54    5.93
  -5 -14   3    8.17    8.12
   5 -14   3   10.37    6.80
   5 -14   3    2.92    4.17
   5  14  -3    7.24    5.31
  -5 -15   3   10.23    8.54
  -5  15  -3   -0.55    6.39
   5 -15   3    7.82    6.68
   5 -15   3    3.00    4.03
   5  15  -3   -1.27    5.25
  -5  16  -3    5.84    6.62
  -5 -16   3    5.56    8.93
   5 -16   3    0.50    3.74
   5 -16   3    6.52    6.87
  -5  17  -3    5.95    7.49
  -5 -17   3   -1.91    9.11
   5 -17   3    0.18    7.21
  -5 -18   3   18.65   10.81
  -5  18  -3   13.99    7.62
   5 -18   3   38.34    9.67
  -5 -19   3   52.89   13.49
   5 -19   3   53.25   11.19
  -5 -20   3   -2.71   10.35
  -6 -20  -3   50.81   14.20
  -6  20   3   38.11   11.88
   6 -20  -3   52.08   12.61
  -6 -19  -3   24.85   11.70
  -6  19   3   24.01    9.41
   6 -19  -3    9.14    7.02
   6  19   3   42.46   10.89
   6 -19  -3   19.21   10.10
  -6  18   3  216.64   20.50
  -6 -18  -3  215.72   23.27
   6  18   3  185.95   18.62
   6 -18  -3  193.62   20.18
   6 -18  -3  194.70   16.68
  -6  17   3   16.00    9.31
  -6 -17  -3   14.25   10.42
   6 -17  -3    0.87    6.12
   6 -17  -3    7.55    7.68
   6  17   3   18.69    8.69
  -6 -16  -3   96.52    9.28
  -6 -16  -3   95.88   15.60
  -6  16   3   86.75   12.54
   6  16   3   74.89   11.69
   6 -16  -3   74.26   12.11
   6 -16  -3   92.08   10.85
  -6 -15  -3    0.71    4.66
  -6 -15  -3    9.95    9.04
  -6  15   3    3.75    6.80
   6  15   3    1.63    6.06
   6 -15  -3   -7.26    5.87
   6 -15  -3   10.43    8.06
  -6 -14  -3    8.45    5.23
  -6  14   3    9.60    6.61
  -6 -14  -3    9.96    8.62
   6  14   3   10.50    6.26
   6 -14  -3    2.35    5.75
   6 -14  -3    7.95    7.03
  -6 -13  -3   13.67    8.27
  -6 -13  -3    2.48    4.84
  -6  13   3   -2.14    5.79
   6 -13  -3   -6.49    6.08
   6  13   3   -0.97    5.80
   6 -13  -3    1.02    5.95
  -6 -12  -3    8.38    7.84
  -6 -12  -3   -0.53    4.37
  -6  12   3   17.47    6.58
   6 -12  -3   -4.46    6.42
   6  12   3   10.99    5.49
   6 -12  -3    4.04    5.16
  -6  11   3   -1.13    5.11
  -6 -11  -3   -2.48    4.09
  -6 -11  -3    2.12    6.91
   6  11   3    5.00    4.64
   6 -11  -3    4.80    6.40
   6 -11  -3    0.94    4.60
  -6 -10  -3  107.60    8.87
  -6 -10  -3  105.10   12.72
  -6  10   3  112.02   11.15
  -6 -10  -3  116.75    9.81
   6 -10  -3   98.85    8.79
   6  10   3   94.46    9.71
   6 -10  -3   98.53   11.10
  -6   9   3    6.29    5.14
  -6  -9  -3    8.72    4.30
  -6  -9  -3   10.68    6.27
  -6  -9  -3   14.77    4.17
   6   9   3   14.67    4.63
  -6  -8  -3  332.05   20.30
  -6  -8  -3  275.33   21.88
  -6  -8  -3  340.50   20.52
  -6   8   3  434.71   22.39
  -6  -7  -3    7.30    3.85
  -6  -7  -3    6.05    5.34
  -6  -7  -3    1.54    3.45
  -6   7   3    5.47    4.49
  -6  -6  -3   73.09    8.97
  -6   6   3   74.55    8.26
  -6  -6  -3   99.77    7.77
  -6  -6  -3   74.84    7.70
  -6  -5  -3    4.94    3.67
  -6  -5  -3    0.45    4.36
  -6  -5  -3   -3.63    3.73
  -6   5   3   -1.28    3.62
  -6   5   3    0.61    2.42
  -6  -4  -3  383.63   22.00
  -6   4   3  373.19   22.34
  -6  -4  -3  381.97   22.58
  -6   4   3  371.78   20.86
  -6  -4  -3  398.24   22.72
  -6   3   3   74.71    7.26
  -6  -3  -3   88.02    8.28
  -6  -3  -3   87.34    8.39
  -6   3   3   87.47    5.67
  -6  -3  -3   87.17    7.54
  -6  -2  -3   24.10    4.43
  -6   2   3   20.65    4.20
  -6   2   3   21.63    1.94
  -6  -2  -3   18.74    4.44
  -6  -2  -3   21.46    4.36
   6   2   3   23.66    4.15
   6   2   3   21.72    4.04
  -6  -1  -3   33.64    5.04
  -6  -1  -3   37.05    4.57
  -6   1   3   40.09    4.83
  -6  -1  -3   32.56    5.95
   6   1   3   37.61    4.60
   6   1   3   44.06    4.72
  -6   0   3   -1.45    2.56
  -6   0  -3    2.34    2.87
  -6   0   3    4.04    3.73
  -6   0  -3    4.40    4.35
  -6   0  -3   -1.57    3.23
  -6   0  -3    0.28    2.45
   6   0   3    1.02    2.65
   6   0   3   -1.59    2.20
  -6   1  -3   33.00    5.71
  -6  -1   3   32.93    3.96
  -6   1  -3   38.23    4.47
  -6  -1   3   40.95    5.61
  -6   1  -3   31.94    5.00
  -6   1  -3   31.17    3.33
   6   1  -3   34.07    2.93
   6  -1   3   36.89    3.47
   6  -1   3   37.25    4.71
  -6  -2   3   22.65    3.48
  -6   2  -3   24.14    3.78
  -6  -2   3   23.38    5.08
  -6   2  -3   22.16    4.58
  -6   2  -3   27.02    5.35
   6  -2   3   27.88    2.61
   6  -2   3   20.69    3.88
  -6   3  -3   84.25    7.51
  -6  -3   3   69.11    7.88
  -6  -3   3   86.26    5.90
  -6   3  -3   70.89    7.79
   6  -3   3   81.39    5.03
   6  -3   3   82.27    6.92
  -6   4  -3  398.75   22.87
  -6  -4   3  414.68   23.92
  -6  -4   3  384.89   21.38
  -6   4  -3  421.33   23.51
  -6  -4   3  375.99   21.27
   6  -4   3  395.08   22.71
  -6   5  -3    2.29    3.64
  -6   5  -3    0.38    3.44
  -6  -5   3   -2.25    1.62
  -6  -5   3    0.56    1.53
  -6  -5   3    1.90    4.38
   6  -5   3   -1.10    2.27
   6  -5   3    0.26    3.62
  -6   6  -3   84.11    8.12
  -6  -6   3   86.89    9.67
  -6  -6   3   94.44    5.67
  -6  -6   3   87.16    5.56
  -6   6  -3   78.63    7.96
   6  -6   3   88.91    8.53
   6  -6   3   87.02    6.63
  -6  -7   3    3.71    1.27
  -6  -7   3    1.97    1.39
  -6  -7   3   -2.12    5.00
  -6   7  -3    0.78    3.74
  -6   7  -3    4.59    3.75
   6  -7   3   -2.54    3.72
   6  -7   3    0.89    2.86
  -6  -8   3  290.76   17.64
  -6  -8   3  334.22   17.72
  -6  -8   3  359.64   22.68
  -6   8  -3  351.10   20.11
  -6   8  -3  372.91   21.04
   6  -8   3  369.57   21.72
   6  -8   3  385.78   20.01
   6   8  -3  326.02   19.52
  -6   9  -3   14.17    4.08
  -6  -9   3   12.11    6.41
  -6   9  -3   16.06    5.46
   6   9  -3   15.08    3.76
   6  -9   3   21.12    4.62
  -6 -10   3   94.50   11.96
  -6  10  -3  104.94    8.48
  -6  10  -3  101.32   10.42
   6 -10   3  106.90    9.51
   6  10  -3  101.33    8.91
  -6 -11   3   -5.88    6.47
  -6  11  -3    9.80    5.27
  -6  11  -3    6.49    3.31
   6 -11   3    2.03    4.24
   6  11  -3    1.90    4.04
   6 -11   3   -1.55    4.29
  -6  12  -3    7.51    6.24
  -6 -12   3    6.83    7.33
   6  12  -3   -1.25    4.50
   6 -12   3   11.68    5.42
   6 -12   3    4.98    4.39
  -6  13  -3    1.70    5.70
  -6 -13   3    5.17    7.98
   6 -13   3    2.01    4.69
   6 -13   3    5.30    5.37
   6  13  -3   13.77    5.13
  -6  14  -3    2.21    6.61
  -6 -14   3   28.78    9.81
   6  14  -3   15.93    5.93
   6 -14   3    1.57    5.61
   6 -14   3   11.94    4.87
  -6 -15   3   -0.79    8.36
  -6  15  -3   -2.97    6.76
   6 -15   3    0.02    4.20
   6  15  -3    9.33    7.01
   6 -15   3    5.30    6.50
  -6 -16   3   74.12   13.91
  -6  16  -3   92.02   12.01
   6 -16   3   96.77   12.11
   6 -16   3   88.43    8.78
  -6  17  -3    9.64    8.14
  -6 -17   3    6.46    9.10
   6 -17   3    9.56    7.03
  -6 -18   3  175.06   21.46
  -6  18  -3  187.14   18.53
   6 -18   3  185.38   18.48
  -6  19  -3   29.53   10.54
  -6 -19   3   48.95   13.57
  -6 -20   3   52.93   14.21
  -7 -20  -3   43.89   13.49
  -7  20   3   53.69   12.33
   7 -20  -3   36.95   11.59
  -7  19   3    1.23    9.39
  -7 -19  -3   12.28   10.47
   7 -19  -3  -11.33    6.43
   7 -19  -3    9.85    9.14
  -7 -18  -3    7.22   11.21
  -7  18   3    8.28    8.71
   7 -18  -3   -2.17    6.43
   7  18   3    4.97    7.27
   7 -18  -3    6.63    8.06
  -7  17   3    5.87    8.25
  -7 -17  -3   11.95   10.34
   7 -17  -3    5.83    6.42
   7 -17  -3   -6.60    7.81
   7  17   3   14.73    7.10
  -7 -16  -3    2.19    4.35
  -7  16   3    3.22    7.28
  -7 -16  -3   -0.29    9.01
   7 -16  -3    0.30    7.48
   7 -16  -3    2.64    6.77
   7  16   3   11.11    7.21
  -7  15   3   -3.48    6.57
  -7 -15  -3    6.77    4.99
  -7 -15  -3   -5.41    8.41
   7 -15  -3   -5.88    5.96
   7 -15  -3   14.03    8.04
   7  15   3    4.27    6.71
  -7 -14  -3   29.63    6.01
  -7 -14  -3   43.50   11.09
  -7  14   3   30.08    8.84
   7 -14  -3   21.81    7.01
   7  14   3   30.86    7.46
   7 -14  -3   24.61    8.41
  -7  13   3   41.82    8.66
  -7 -13  -3   47.01    7.02
  -7 -13  -3   48.33   11.14
   7 -13  -3   47.21    8.42
   7  13   3   50.24    7.99
   7 -13  -3   25.81    8.70
  -7 -12  -3  267.46   21.96
  -7  12   3  298.69   20.63
  -7 -12  -3  287.49   18.49
   7  12   3  281.67   19.22
   7 -12  -3  266.55   20.07
   7 -12  -3  277.00   19.40
  -7  11   3   67.99    9.30
  -7 -11  -3   58.90    7.21
  -7 -11  -3   42.03   10.00
   7 -11  -3   51.57    9.34
  -7 -10  -3  544.11   29.35
  -7 -10  -3  511.45   29.06
  -7 -10  -3  454.17   31.53
  -7  10   3  492.26   30.63
   7 -10  -3  493.58   30.68
  -7   9   3   -0.71    4.84
  -7  -9  -3    2.40    3.90
  -7  -9  -3   -1.00    4.24
  -7  -9  -3   -1.53    4.48
  -7  -8  -3  776.25   43.02
  -7   8   3  856.22   44.21
  -7  -8  -3  713.19   44.48
  -7  -8  -3  771.41   42.75
  -7  -7  -3   57.11    6.90
  -7  -7  -3   53.82    8.35
  -7  -7  -3   69.95    7.21
  -7   7   3   42.37    7.06
  -7  -6  -3 1055.14   57.70
  -7   6   3 1019.29   57.83
  -7  -6  -3 1130.91   57.35
  -7  -6  -3 1044.37   58.42
  -7  -5  -3   13.08    4.52
  -7  -5  -3    6.19    3.81
  -7   5   3    5.65    4.14
  -7  -5  -3    9.58    4.79
  -7   5   3    9.11    2.67
  -7  -4  -3  171.03   12.96
  -7   4   3  195.90   12.72
  -7  -4  -3  162.79   11.92
  -7  -4  -3  164.85   13.15
  -7   4   3  183.04   10.48
  -7  -3  -3  147.39   12.50
  -7  -3  -3  177.78   11.72
  -7  -3  -3  164.59   11.81
  -7   3   3  166.99   11.80
  -7   3   3  176.16    9.66
  -7  -2  -3  221.95   15.73
  -7  -2  -3  225.98   14.85
  -7   2   3  238.75   12.46
  -7  -2  -3  237.37   14.66
  -7   2   3  229.11   14.77
   7   2   3  246.05   14.54
  -7   1   3  220.07   13.32
  -7  -1  -3  210.51   14.53
  -7  -1  -3  199.87   13.12
  -7  -1  -3  207.45   12.97
   7   1   3  210.80   13.17
   7   1   3  202.39   12.82
  -7   0  -3    1.26    2.79
  -7   0  -3    2.46    2.69
  -7   0   3    2.93    3.75
  -7   0  -3   -1.39    2.49
  -7   0  -3    5.55    4.40
  -7   0   3    2.72    3.16
   7   0   3   -0.20    3.00
   7   0   3    1.16    2.38
  -7  -1   3  203.03   12.64
  -7   1  -3  206.80   12.72
  -7   1  -3  191.91   13.46
  -7  -1   3  220.94   14.01
  -7   1  -3  202.46   12.07
  -7   1  -3  202.67   14.42
   7  -1   3  222.42   12.99
   7  -1   3  200.57   11.96
  -7   2  -3  254.24   15.71
  -7  -2   3  242.70   14.65
  -7  -2   3  228.87   15.91
  -7   2  -3  239.20   16.37
  -7   2  -3  253.10   15.69
   7  -2   3  244.50   14.98
   7  -2   3  260.54   13.82
  -7  -3   3  148.59   10.11
  -7  -3   3  167.80   12.40
  -7   3  -3  178.30   12.38
  -7   3  -3  174.44   11.78
   7  -3   3  158.50   10.85
   7  -3   3  166.63    9.42
  -7  -4   3  169.31   13.07
  -7  -4   3  174.97   10.54
  -7  -4   3  165.04   10.65
  -7   4  -3  184.13   12.88
  -7   4  -3  185.37   12.44
   7  -4   3  174.83   10.05
   7  -4   3  186.78   11.79
  -7  -5   3    6.33    2.33
  -7  -5   3   12.86    5.34
  -7   5  -3   12.54    4.60
  -7  -5   3    4.27    2.03
  -7   5  -3    6.95    4.04
   7  -5   3   13.81    3.88
  -7  -6   3  992.88   56.91
  -7  -6   3 1040.67   53.88
  -7  -6   3 1099.80   53.97
  -7   6  -3 1042.64   55.94
  -7   6  -3 1043.92   55.83
   7  -6   3  962.36   54.16
   7  -6   3 1022.87   55.72
  -7   7  -3   44.21    6.83
  -7  -7   3   69.34    9.15
  -7   7  -3   49.69    6.81
  -7  -7   3   71.10    4.67
  -7  -7   3   55.85    4.44
   7  -7   3   63.51    7.40
   7  -7   3   69.75    6.00
  -7  -8   3  672.17   39.14
  -7   8  -3  802.32   41.65
  -7   8  -3  829.38   42.46
  -7  -8   3  742.83   39.20
  -7  -8   3  725.01   43.48
   7  -8   3  781.96   40.75
   7  -8   3  748.96   42.22
  -7   9  -3    2.93    4.56
  -7   9  -3   -6.91    3.48
  -7  -9   3   10.11    6.37
   7  -9   3    6.08    3.59
  -7 -10   3  480.71   31.52
  -7  10  -3  506.59   28.41
  -7  10  -3  540.45   30.44
   7 -10   3  469.79   28.44
  -7  11  -3   53.73    6.49
  -7 -11   3   69.23   11.16
  -7  11  -3   78.49    9.34
   7 -11   3   64.01    7.69
   7  11  -3   60.21    7.06
  -7 -12   3  254.83   22.08
  -7  12  -3  322.19   20.85
   7 -12   3  299.72   19.45
   7 -12   3  321.06   19.37
   7  12  -3  273.54   18.81
  -7 -13   3   48.61   10.35
  -7  13  -3   37.08    8.27
   7  13  -3   41.03    6.93
   7 -13   3   39.24    6.78
   7 -13   3   39.27    7.42
  -7  14  -3   44.03    8.77
  -7 -14   3   26.24   10.19
   7 -14   3   53.74    8.22
   7  14  -3   32.16    7.15
   7 -14   3   45.10    7.19
  -7  15  -3    6.04    6.65
  -7 -15   3    7.81    8.78
   7 -15   3    0.51    5.70
   7 -15   3    3.36    5.08
  -7  16  -3    6.76    7.94
  -7 -16   3   10.52    9.96
   7 -16   3   13.05    6.71
   7 -16   3    9.04    4.89
  -7  17  -3    6.68    7.61
  -7 -17   3    9.35   10.20
   7 -17   3   12.98    8.14
  -7 -18   3   -3.74    9.89
  -7  18  -3    8.79    9.61
  -7 -19   3    4.50   11.68
  -7  19  -3    7.39    8.43
  -7 -20   3   41.13   14.26
  -8 -19  -3   29.95   12.75
  -8  19   3    0.88   10.04
   8 -19  -3   35.20   11.12
   8 -19  -3    6.96    8.00
  -8 -18  -3   46.58   13.40
  -8  18   3   63.78   12.06
   8 -18  -3   50.55    9.92
   8 -18  -3   76.12   12.49
  -8 -17  -3   32.33   11.72
  -8  17   3    4.57    8.19
   8 -17  -3   13.46    8.63
   8 -17  -3    5.54    7.17
  -8  16   3   47.47   10.35
  -8 -16  -3   34.89   12.05
  -8 -16  -3   38.10    6.93
   8 -16  -3   43.22    8.77
   8 -16  -3   53.69   10.21
  -8 -15  -3    5.34    4.47
  -8  15   3    2.76    7.28
  -8 -15  -3    3.29    9.23
   8 -15  -3   10.54    7.50
   8 -15  -3   -0.78    6.64
  -8 -14  -3   19.80    5.53
  -8  14   3   15.65    7.69
  -8 -14  -3   17.39    9.46
   8 -14  -3   11.28    6.97
   8 -14  -3    9.80    6.91
  -8  13   3    1.04    6.30
  -8 -13  -3    1.40    5.04
  -8 -13  -3    7.13    8.45
   8 -13  -3    0.39    7.07
   8 -13  -3    5.53    5.97
  -8 -12  -3   62.02    7.85
  -8  12   3   56.29    9.62
  -8 -12  -3   93.64   13.14
   8 -12  -3   55.78   10.27
  -8  11   3   10.11    6.25
  -8 -11  -3   10.06    5.02
  -8 -11  -3   -4.88    6.62
   8 -11  -3    5.82    7.38
  -8 -10  -3    3.92    4.38
  -8 -10  -3    4.49    4.49
  -8  10   3   -7.08    5.11
  -8 -10  -3    2.37    6.42
  -8  -9  -3    8.43    4.45
  -8  -9  -3   15.92    5.15
  -8  -9  -3    9.69    6.64
  -8   9   3    7.35    4.55
  -8  -8  -3   44.81    8.57
  -8   8   3   41.40    7.55
  -8  -8  -3   48.26    6.62
  -8  -8  -3   46.26    6.70
  -8   7   3   56.19    7.95
  -8  -7  -3   68.74    8.31
  -8  -7  -3   68.76    9.31
  -8  -7  -3   65.34    7.36
  -8  -6  -3  116.45   11.56
  -8   6   3  106.12   10.62
  -8  -6  -3  121.88    9.78
  -8  -6  -3  132.75   11.17
  -8  -5  -3    0.43    4.58
  -8   5   3    1.44    2.11
  -8   5   3    2.91    3.27
  -8  -5  -3    2.65    3.58
  -8  -5  -3    3.97    4.34
  -8  -4  -3  122.65   11.24
  -8   4   3  143.81   11.06
  -8   4   3  136.70    8.47
  -8  -4  -3  137.73   11.00
  -8  -4  -3  149.46   10.93
  -8  -3  -3    9.45    4.12
  -8  -3  -3   12.49    4.38
  -8   3   3   13.58    1.97
  -8   3   3    4.70    3.88
  -8  -3  -3   12.90    5.33
   8   3   3   18.32    4.26
  -8  -2  -3  246.15   17.30
  -8  -2  -3  272.69   16.39
  -8  -2  -3  268.59   16.25
  -8   2   3  256.32   16.20
   8   2   3  246.07   15.90
  -8   1   3   48.31    5.60
  -8  -1  -3   43.92    5.89
  -8  -1  -3   37.48    5.12
  -8  -1  -3   34.21    6.61
   8   1   3   40.98    5.19
   8   1   3   35.92    5.43
  -8   0  -3   -2.36    4.60
  -8   0  -3   -2.99    2.64
  -8   0  -3    2.76    3.74
  -8   0   3    3.03    3.11
   8   0   3   -0.67    2.94
   8   0   3    6.10    2.67
  -8   1  -3   49.08    4.71
  -8  -1   3   46.22    5.17
  -8   1  -3   38.52    6.88
  -8   1  -3   35.97    5.82
  -8  -1   3   33.44    6.07
   8   1  -3   42.50    3.37
   8  -1   3   46.45    5.19
   8  -1   3   37.86    4.23
  -8   2  -3  254.44   16.63
  -8   2  -3  213.64   15.02
  -8  -2   3  245.55   15.99
  -8  -2   3  236.94   14.54
   8  -2   3  244.01   13.63
   8  -2   3  240.31   14.71
  -8   3  -3   11.61    4.31
  -8  -3   3   14.27    5.14
  -8  -3   3   13.70    3.30
  -8   3  -3   12.52    5.21
   8  -3   3   12.88    2.39
   8  -3   3   11.03    3.40
  -8  -4   3  142.97    9.51
  -8   4  -3  170.02   12.12
  -8  -4   3  140.35   11.95
  -8  -4   3  150.79    9.34
  -8   4  -3  124.33   11.02
   8  -4   3  150.29    8.74
   8  -4   3  139.12   10.49
  -8   5  -3    7.07    4.46
  -8   5  -3   -0.36    3.78
  -8  -5   3   -3.24    2.13
  -8  -5   3    3.31    5.06
  -8  -5   3   -0.73    1.97
   8  -5   3   -4.48    2.90
   8  -5   3    0.26    1.78
  -8   6  -3  140.80   11.44
  -8   6  -3  114.59   11.05
  -8  -6   3  125.36   12.63
  -8  -6   3  132.01    8.33
  -8  -6   3  141.79    8.58
   8  -6   3  115.87    8.60
   8  -6   3  147.60   10.56
  -8   7  -3   50.85    7.40
  -8   7  -3   59.32    7.48
  -8  -7   3   63.77    5.01
  -8  -7   3   58.17    8.73
  -8  -7   3   54.94    4.62
   8  -7   3   59.72    5.58
   8  -7   3   48.65    6.85
  -8  -8   3   57.52    4.29
  -8   8  -3   54.85    7.58
  -8  -8   3   26.13    7.91
  -8   8  -3   52.16    7.24
  -8  -8   3   47.47    4.03
   8  -8   3   46.05    7.44
   8  -8   3   50.78    5.52
  -8  -9   3   17.24    1.98
  -8   9  -3   18.30    5.70
  -8  -9   3    7.76    6.90
  -8   9  -3    8.24    4.60
   8  -9   3   11.59    4.04
  -8  10  -3   -1.26    4.08
  -8 -10   3    7.33    6.53
  -8  10  -3    1.16    5.09
   8 -10   3   -2.01    3.67
  -8 -11   3   -5.23    6.36
  -8  11  -3   -1.33    3.88
  -8  11  -3    5.15    5.73
   8 -11   3   13.96    4.48
  -8  12  -3   55.79    9.14
  -8 -12   3   47.86   10.93
   8 -12   3   72.85    8.25
  -8  13  -3    0.70    6.23
  -8 -13   3    0.33    7.95
   8 -13   3    9.89    5.07
   8 -13   3    5.99    5.37
  -8 -14   3    5.96    9.05
  -8  14  -3   -0.97    6.80
   8 -14   3   15.97    5.78
   8 -14   3   15.67    5.84
  -8 -15   3    2.32    9.30
  -8  15  -3    6.54    7.37
   8 -15   3    1.42    5.88
   8 -15   3    7.31    5.67
  -8 -16   3   55.88   13.53
  -8  16  -3   49.59    9.93
   8 -16   3   54.26    7.94
  -8 -17   3   33.44   12.35
  -8  17  -3   13.93    8.11
   8 -17   3    8.89    6.26
  -8  18  -3   64.85   12.13
  -8 -18   3   91.34   16.72
  -8 -19   3   24.86   12.75
  -8  19  -3   23.32   11.09
  -9  19   3    5.55   10.39
  -9 -19  -3   25.32   12.08
   9 -19  -3   19.66    8.19
  -9 -18  -3    1.98   10.05
  -9  18   3   13.22    9.79
   9 -18  -3   19.69    9.20
   9 -18  -3    5.37    7.65
  -9  17   3    1.97    8.10
  -9 -17  -3    6.50   10.75
   9 -17  -3    8.51    8.23
   9 -17  -3   -5.87    6.55
  -9 -16  -3  -11.89    8.64
  -9  16   3   15.10    8.30
   9 -16  -3   15.69    8.11
   9 -16  -3    0.88    6.57
  -9  15   3   24.26    9.35
  -9 -15  -3   11.24   10.69
  -9 -15  -3   19.09    5.61
   9 -15  -3   24.45    8.19
   9 -15  -3   23.55    8.80
  -9  14   3   -0.10    7.16
  -9 -14  -3   -2.08    8.26
  -9 -14  -3    3.35    4.89
   9 -14  -3    8.67    7.00
   9 -14  -3    6.44    7.45
  -9  13   3  221.63   18.39
  -9 -13  -3  225.07   15.44
  -9 -13  -3  193.86   20.69
   9 -13  -3  194.36   17.50
  -9 -12  -3   40.34   10.22
  -9  12   3   32.36    8.14
  -9 -12  -3   30.11    6.17
   9 -12  -3   19.35    8.02
  -9  11   3  256.62   18.67
  -9 -11  -3  192.37   20.00
  -9 -11  -3  239.97   16.19
   9 -11  -3  228.97   18.33
  -9  10   3  103.28   12.14
  -9 -10  -3  109.10   10.23
  -9 -10  -3  124.55   14.16
  -9 -10  -3  113.39   11.18
  -9  -9  -3  264.21   17.89
  -9   9   3  266.96   18.71
  -9  -9  -3  256.13   16.60
  -9  -9  -3  211.82   18.92
  -9  -8  -3   47.35    6.98
  -9   8   3   44.59    8.23
  -9  -8  -3   59.35    9.53
  -9  -8  -3   50.18    7.35
  -9  -7  -3  453.47   27.41
  -9  -7  -3  451.85   28.50
  -9   7   3  444.63   27.57
  -9  -7  -3  446.37   26.41
  -9   6   3  139.66   11.95
  -9  -6  -3  106.54   10.03
  -9  -6  -3  110.01   12.03
  -9  -6  -3  141.94   12.47
  -9   5   3   77.58    8.65
  -9  -5  -3   69.12    7.79
  -9  -5  -3   81.52    9.51
  -9   5   3   77.14    5.97
  -9  -5  -3   74.58    9.20
  -9   4   3  213.05   12.46
  -9  -4  -3  239.25   16.23
  -9   4   3  230.56   15.24
  -9  -4  -3  227.27   15.65
  -9  -4  -3  199.71   14.48
  -9  -3  -3   22.35    6.23
  -9  -3  -3   27.92    5.50
  -9   3   3   30.18    2.67
  -9   3   3   37.38    5.88
  -9  -3  -3   26.86    5.22
   9   3   3   26.72    5.01
  -9  -2  -3  157.77   12.10
  -9  -2  -3  159.34   13.28
  -9  -2  -3  170.95   11.98
  -9   2   3  160.86   11.95
   9   2   3  179.56   11.64
  -9   1   3  176.83   12.35
  -9  -1  -3  183.78   14.15
  -9  -1  -3  176.80   12.00
  -9  -1  -3  176.15   12.85
   9   1   3  187.38   12.03
  -9   0  -3   -1.18    2.85
  -9   0  -3   -0.10    3.68
  -9   0   3   -3.44    3.32
  -9   0  -3   -3.01    3.53
   9   0   3   -1.53    2.87
   9   0   3   -1.87    2.57
  -9  -1   3  197.79   13.85
  -9  -1   3  174.79   12.73
  -9   1  -3  191.84   13.51
  -9   1  -3  196.67   11.98
  -9   1  -3  191.95   14.54
   9  -1   3  195.06   11.82
   9  -1   3  193.96   12.35
   9   1  -3  187.88   10.64
  -9  -2   3  175.23   11.67
  -9   2  -3  175.14   12.43
  -9   2  -3  179.09   13.92
  -9  -2   3  175.14   13.29
   9  -2   3  179.46   10.82
   9  -2   3  181.41   11.76
  -9  -3   3   28.16    4.39
  -9   3  -3   25.53    5.62
  -9  -3   3   31.18    6.26
  -9   3  -3   32.86    6.50
   9  -3   3   31.55    3.51
   9  -3   3   33.11    4.81
  -9  -4   3  243.52   14.12
  -9   4  -3  235.25   16.38
  -9   4  -3  235.20   15.80
  -9  -4   3  213.95   13.77
  -9  -4   3  224.62   16.54
   9  -4   3  228.62   13.13
   9  -4   3  233.86   14.73
  -9   5  -3   68.29    8.78
  -9  -5   3   61.69    5.99
  -9  -5   3   79.93    6.04
  -9   5  -3   68.39    8.25
  -9  -5   3   74.25    9.34
   9  -5   3   70.35    5.32
   9  -5   3   65.88    6.98
  -9  -6   3  122.03    8.66
  -9  -6   3  132.20   13.05
  -9   6  -3  172.14   12.22
  -9   6  -3  127.64   11.52
  -9  -6   3  149.20    9.18
   9  -6   3  124.82    8.45
   9  -6   3  130.25   10.76
  -9  -7   3  463.55   23.98
  -9   7  -3  413.65   26.47
  -9  -7   3  408.30   27.70
  -9   7  -3  479.72   26.73
  -9  -7   3  431.19   23.77
   9  -7   3  429.80   26.03
   9  -7   3  412.44   24.07
  -9  -8   3   52.13    4.57
  -9   8  -3   69.95    8.59
  -9  -8   3   57.18    9.46
  -9   8  -3   50.18    8.03
  -9  -8   3   58.55    4.88
   9  -8   3   53.63    5.72
   9  -8   3   51.39    7.40
  -9  -9   3  274.30   14.94
  -9  -9   3  259.66   14.82
  -9   9  -3  278.53   18.34
  -9   9  -3  291.13   19.26
  -9  -9   3  273.35   20.63
   9  -9   3  267.00   16.51
  -9  10  -3  118.11   11.79
  -9 -10   3   84.39   12.82
  -9  10  -3  121.11   10.64
   9 -10   3   98.03    8.77
  -9  11  -3  263.15   19.33
  -9  11  -3  272.24   17.47
  -9 -11   3  249.29   20.94
   9 -11   3  246.01   16.52
  -9 -12   3   28.65    9.91
  -9  12  -3   31.28    8.05
   9 -12   3   42.33    6.41
  -9  13  -3  239.23   19.15
  -9 -13   3  215.08   22.08
   9 -13   3  242.79   16.58
  -9  14  -3    7.64    8.12
  -9 -14   3   19.64    9.98
   9 -14   3   -4.13    5.12
   9 -14   3    8.20    5.03
  -9 -15   3   27.65   11.44
  -9  15  -3   20.05    8.89
   9 -15   3   28.92    7.05
  -9 -16   3    6.49    9.82
  -9  16  -3    7.39    9.04
   9 -16   3    0.45    5.58
  -9 -17   3   -0.63   10.47
  -9  17  -3  -13.67    6.91
   9 -17   3    6.36    5.47
  -9 -18   3    0.95   10.61
  -9  18  -3    6.25    9.48
  -9  19  -3   -2.96   10.00
  -9 -19   3   21.15   12.63
 -10 -19  -3    5.13   11.39
 -10  19   3   19.19   10.73
  10 -19  -3   12.97    7.67
 -10  18   3    5.00    9.90
 -10 -18  -3   23.78   11.85
  10 -18  -3   -4.28    7.30
 -10  17   3    3.21    8.39
 -10 -17  -3  -11.93    9.17
  10 -17  -3   -3.95    8.19
  10 -17  -3   -1.63    7.38
 -10  16   3    8.40    8.60
 -10 -16  -3    2.90   10.11
  10 -16  -3   12.40    7.89
  10 -16  -3   -7.55    6.99
 -10 -15  -3   11.12    5.24
 -10 -15  -3    2.09    9.55
 -10  15   3   -1.95    7.57
  10 -15  -3    1.60    6.48
  10 -15  -3   11.60    7.39
 -10 -14  -3   87.35   14.53
 -10  14   3   51.43   11.37
 -10 -14  -3   85.21    8.84
  10 -14  -3   83.69   11.03
  10 -14  -3   72.38   11.04
 -10  13   3    5.20    7.07
 -10 -13  -3    2.09    4.95
 -10 -13  -3    6.81    8.60
  10 -13  -3    6.55    7.52
 -10 -12  -3  134.32   16.69
 -10 -12  -3  159.34   12.31
 -10  12   3  120.17   14.59
  10 -12  -3  149.29   14.71
 -10 -11  -3   -4.18    7.34
 -10 -11  -3    5.52    4.79
 -10  11   3   -0.01    6.28
  10 -11  -3    1.42    7.00
 -10 -10  -3    1.68    5.30
 -10 -10  -3   -3.08    6.66
 -10 -10  -3    4.11    4.99
 -10  10   3   10.78    5.52
 -10  -9  -3    6.33    5.29
 -10   9   3   -1.97    5.72
 -10  -9  -3    3.57    6.96
 -10  -9  -3    2.32    4.91
 -10  -8  -3  171.27   14.24
 -10  -8  -3  188.41   15.83
 -10  -8  -3  183.67   13.16
 -10   8   3  151.57   14.90
 -10   7   3   -0.25    4.82
 -10  -7  -3   -2.79    5.44
 -10  -7  -3    0.55    5.82
 -10  -7  -3    2.39    4.28
 -10  -6  -3   16.31    6.20
 -10   6   3   14.53    5.74
 -10  -6  -3   10.18    4.69
 -10  -6  -3   16.97    6.50
 -10   5   3  102.96    7.16
 -10  -5  -3  110.36    9.91
 -10  -5  -3  114.63   11.95
 -10   5   3   95.05   10.25
 -10  -5  -3  109.45   11.28
 -10  -4  -3  499.86   29.01
 -10   4   3  474.62   25.74
 -10  -4  -3  502.93   28.36
 -10  -4  -3  457.48   29.42
 -10   4   3  472.10   28.63
  10   4   3  487.12   28.05
 -10  -3  -3   -1.08    3.90
 -10  -3  -3   -5.19    4.91
 -10  -3  -3    2.93    4.45
 -10   3   3    2.52    1.23
 -10   3   3   -1.08    3.72
  10   3   3    2.42    3.39
 -10  -2  -3  371.05   21.61
 -10   2   3  341.71   21.56
 -10  -2  -3  314.12   22.70
 -10  -2  -3  365.78   21.87
  10   2   3  366.23   21.05
 -10   1   3  110.18    9.71
 -10  -1  -3  103.36   11.07
 -10  -1  -3  100.92    8.85
 -10  -1  -3  114.88   10.24
  10   1   3  113.07    8.73
 -10   0   3    0.12    3.83
 -10   0  -3   -3.63    2.74
 -10   0  -3   -1.35    3.00
 -10   0  -3    9.72    5.38
  10   0   3    2.39    3.28
 -10   1  -3   94.58    7.79
 -10   1  -3  104.53    9.98
 -10  -1   3  120.74   10.23
 -10  -1   3  106.72    8.70
 -10   1  -3   97.60   10.63
  10   1  -3  109.16    6.20
  10  -1   3   93.68    7.98
  10  -1   3   89.34    7.50
 -10  -2   3  349.45   21.22
 -10  -2   3  332.73   22.43
 -10   2  -3  396.61   23.62
 -10   2  -3  346.38   22.12
  10   2  -3  358.46   19.65
  10  -2   3  352.86   20.17
  10  -2   3  381.21   21.01
 -10  -3   3    1.24    4.81
 -10   3  -3    1.04    4.39
 -10  -3   3    0.63    3.22
 -10   3  -3    2.51    5.38
  10  -3   3    0.45    3.27
  10  -3   3    0.14    2.12
 -10   4  -3  520.34   30.25
 -10   4  -3  483.18   30.54
 -10  -4   3  526.24   31.17
 -10  -4   3  503.79   28.44
  10  -4   3  504.64   27.54
  10  -4   3  521.22   28.87
 -10  -5   3  102.73    8.12
 -10  -5   3   98.96    7.59
 -10   5  -3  105.66   10.87
 -10  -5   3   94.17   11.24
 -10   5  -3   91.83   10.13
  10  -5   3  103.74    8.98
  10  -5   3  102.23    6.88
 -10   6  -3   11.36    5.65
 -10  -6   3    0.47    5.73
 -10  -6   3   12.90    3.14
 -10  -6   3   10.64    3.31
 -10   6  -3   24.98    6.06
  10  -6   3   10.96    4.39
  10  -6   3   13.60    2.81
 -10  -7   3    2.20    6.31
 -10  -7   3    1.63    2.86
 -10  -7   3    1.56    2.32
 -10   7  -3   -4.53    4.90
 -10   7  -3    0.71    4.92
  10  -7   3    0.95    4.67
  10  -7   3    5.81    3.10
  10  -7   3    1.21    2.35
 -10  -8   3  183.11   11.20
 -10   8  -3  178.71   14.96
 -10  -8   3  171.44   11.02
 -10   8  -3  194.13   15.09
 -10  -8   3  195.28   16.69
  10  -8   3  183.04   11.79
  10  -8   3  190.06   14.26
 -10   9  -3    1.98    5.25
 -10   9  -3    4.75    5.85
 -10  -9   3    2.99    2.25
 -10  -9   3   -0.93    7.12
  10  -9   3    4.65    3.15
 -10  10  -3   -1.82    4.95
 -10 -10   3    3.33    1.20
 -10  10  -3    3.10    5.81
 -10 -10   3   -4.16    6.87
  10 -10   3   -1.23    3.18
 -10  11  -3   -0.57    6.17
 -10 -11   3   -0.01    7.83
 -10  11  -3   -0.98    4.95
  10 -11   3    6.06    3.74
 -10 -12   3  172.41   18.36
 -10  12  -3  138.55   15.19
  10 -12   3  163.58   12.00
 -10  13  -3    9.21    7.21
 -10 -13   3    8.44    9.31
 -10 -14   3   95.68   15.58
 -10  14  -3   86.36   12.35
  10 -14   3   64.74    9.47
 -10 -15   3   -7.38    8.80
 -10  15  -3    0.06    7.32
  10 -15   3    3.29    5.97
 -10  16  -3   -2.49    7.89
 -10 -16   3    1.86    9.82
  10 -16   3    7.14    6.49
 -10 -17   3    3.85   10.14
 -10  17  -3   12.36    9.48
  10 -17   3    5.44    6.19
 -10  18  -3   10.41    9.33
 -10 -18   3    6.42   11.84
 -10 -19   3   17.62   11.44
 -10  19  -3    5.63    9.15
 -11 -18  -3   -5.12    9.90
 -11  18   3  -14.71    8.02
  11 -18  -3   13.18    7.69
 -11 -17  -3    1.86   10.48
 -11  17   3    8.03    8.63
  11 -17  -3   -2.81    7.43
 -11 -16  -3   19.16   11.45
 -11  16   3    3.35    9.12
  11 -16  -3    9.92    8.27
 -11 -15  -3   44.95   13.12
 -11  15   3   70.21   12.55
  11 -15  -3   76.95   11.65
  11 -15  -3   97.99   12.33
 -11  14   3   11.02    8.28
 -11 -14  -3   -5.49    4.59
 -11 -14  -3   15.27   10.17
  11 -14  -3   10.38    7.55
 -11  13   3   53.54   11.12
 -11 -13  -3   83.94   14.21
 -11 -13  -3   87.85    9.41
  11 -13  -3   61.74   10.86
 -11 -12  -3   70.58    8.81
 -11  12   3   64.15   11.35
 -11 -12  -3   57.81   12.07
  11 -12  -3   75.75   11.31
 -11  11   3  282.60   21.02
 -11 -11  -3  248.25   18.14
 -11 -11  -3  270.97   22.24
 -11 -10  -3  147.03   12.42
 -11 -10  -3  112.20   12.51
 -11  10   3  151.89   15.12
 -11 -10  -3  125.86   15.34
 -11   9   3  291.03   21.03
 -11  -9  -3  273.53   18.80
 -11  -9  -3  291.08   20.50
 -11  -9  -3  268.55   21.45
 -11  -8  -3  365.27   25.40
 -11  -8  -3  380.86   23.14
 -11   8   3  398.12   25.05
 -11  -8  -3  343.43   24.24
 -11   7   3   19.14    6.29
 -11  -7  -3    7.24    5.89
 -11  -7  -3    6.68    6.41
 -11  -7  -3    0.78    4.56
 -11  -6  -3  463.28   27.27
 -11   6   3  415.59   27.66
 -11  -6  -3  453.41   28.32
 -11  -6  -3  459.17   28.61
 -11  -5  -3  176.53   13.72
 -11  -5  -3  188.14   15.61
 -11   5   3  186.08   10.99
 -11   5   3  168.11   14.34
 -11  -5  -3  183.88   14.71
  11   5   3  192.72   13.86
 -11  -4  -3    1.45    5.92
 -11   4   3    1.64    4.56
 -11   4   3    3.32    1.66
 -11  -4  -3    2.29    5.31
 -11  -4  -3    6.25    4.98
  11   4   3   -2.66    3.36
 -11   3   3  571.91   33.06
 -11  -3  -3  543.39   32.75
 -11  -3  -3  580.52   33.05
 -11  -3  -3  574.70   34.25
  11   3   3  559.12   32.07
 -11   2   3    7.19    4.50
 -11  -2  -3   10.13    4.66
 -11  -2  -3    7.77    4.83
 -11  -2  -3   20.77    6.77
  11   2   3   11.85    4.16
 -11   1   3   90.90    9.19
 -11  -1  -3   94.08   11.10
 -11  -1  -3  111.95    9.01
 -11  -1  -3   79.91    9.27
  11   1   3   97.39    8.24
 -11   0  -3    1.22    3.60
 -11   0  -3   -2.90    5.34
 -11   0  -3   -1.30    4.60
 -11   0   3    5.17    4.06
  11   0   3   -0.10    3.20
 -11  -1   3  108.59    9.76
 -11  -1   3  101.03   10.85
 -11   1  -3   92.12   10.03
 -11   1  -3  106.79   11.62
  11  -1   3  107.71    8.63
  11   1  -3  104.66    6.32
 -11  -2   3    9.93    4.55
 -11  -2   3    9.42    6.04
 -11   2  -3    6.47    4.94
 -11   2  -3    1.86    5.82
  11   2  -3    8.58    2.50
  11  -2   3   10.49    3.23
  11  -2   3   15.22    4.00
 -11   3  -3  545.78   32.15
 -11   3  -3  532.70   33.19
 -11  -3   3  558.83   31.07
 -11  -3   3  592.56   33.17
  11  -3   3  528.93   30.75
  11  -3   3  540.61   29.88
 -11   4  -3   -7.05    4.64
 -11  -4   3   -2.82    3.34
 -11   4  -3   -1.28    5.74
 -11  -4   3    6.79    5.84
  11  -4   3    1.01    3.45
  11  -4   3    5.29    2.36
 -11   5  -3  194.00   15.30
 -11   5  -3  182.09   13.70
 -11  -5   3  169.18   15.12
 -11  -5   3  178.69   12.01
  11  -5   3  172.59   10.83
  11  -5   3  182.01   12.86
 -11   6  -3  458.03   28.73
 -11  -6   3  451.10   29.02
 -11  -6   3  466.32   25.52
 -11  -6   3  442.56   25.19
 -11   6  -3  452.35   28.04
  11  -6   3  453.53   26.61
  11  -6   3  433.50   24.56
 -11   7  -3    9.01    6.19
 -11   7  -3    6.27    5.96
 -11  -7   3    8.13    3.27
 -11  -7   3   -0.32    6.46
  11  -7   3    9.75    4.90
  11  -7   3    1.32    3.22
 -11  -8   3  400.83   27.06
 -11   8  -3  366.01   24.85
 -11  -8   3  393.80   21.88
 -11   8  -3  402.68   25.58
  11  -8   3  375.38   24.13
  11  -8   3  388.25   22.00
 -11  -9   3  263.76   21.57
 -11  -9   3  280.90   15.79
 -11   9  -3  254.38   19.60
 -11   9  -3  288.81   20.36
  11  -9   3  277.31   16.54
 -11 -10   3  148.26    8.45
 -11 -10   3  143.53   16.48
 -11  10  -3  144.46   14.95
 -11  10  -3  162.31   13.72
  11 -10   3  130.75   10.26
 -11  11  -3  265.52   20.75
 -11  11  -3  276.19   19.10
 -11 -11   3  255.10   22.25
 -11 -12   3   89.88   13.96
 -11  12  -3   54.65   11.01
 -11 -13   3   69.63   13.57
 -11  13  -3   60.38   11.04
 -11 -14   3    0.78    9.19
 -11  14  -3   17.29    8.66
 -11 -15   3   68.21   14.09
 -11  15  -3   61.24   12.41
  11 -15   3   73.90    9.99
 -11  16  -3   27.71   10.02
 -11 -16   3   25.30   11.83
  11 -16   3   18.26    7.36
 -11 -17   3    6.07   10.56
 -11  17  -3    4.51    8.17
  11 -17   3    1.64    6.23
 -11  18  -3   19.98   10.88
 -11 -18   3    5.65   11.38
 -12  18   3   40.89   11.93
 -12 -18  -3   57.13   16.03
  12 -18  -3   34.68   10.36
 -12 -17  -3   -1.00   11.76
 -12  17   3   -2.38    9.17
  12 -17  -3   -2.18    8.13
 -12  16   3    5.77    8.98
 -12 -16  -3    7.28   10.93
  12 -16  -3   -0.88    7.93
 -12  15   3   71.06   12.97
 -12 -15  -3   80.37   15.27
  12 -15  -3   38.49    9.97
 -12  14   3   86.53   13.33
 -12 -14  -3   77.32    8.91
 -12 -14  -3   88.07   15.50
  12 -14  -3   67.90   10.75
 -12 -13  -3   69.97    8.60
 -12  13   3   65.25   11.56
 -12 -13  -3   68.09   13.45
  12 -13  -3   57.45   10.39
 -12 -12  -3   91.22   10.18
 -12  12   3  113.83   14.13
 -12 -12  -3  112.84   15.70
  12 -12  -3   79.79   11.87
 -12  11   3   21.52    8.43
 -12 -11  -3   26.44    9.82
 -12 -11  -3   39.91    7.32
 -12  10   3    3.95    6.75
 -12 -10  -3   -3.58    5.18
 -12 -10  -3    4.92    6.72
 -12 -10  -3   -2.01    7.24
 -12  -9  -3   12.06    5.81
 -12   9   3   20.55    7.47
 -12  -9  -3   13.59    7.35
 -12  -9  -3   18.22    8.80
 -12  -8  -3   62.11    8.77
 -12  -8  -3   67.20   10.09
 -12  -8  -3   63.76   10.79
 -12   8   3   75.85   10.63
 -12   7   3   15.05    6.65
 -12  -7  -3   32.50    8.38
 -12  -7  -3   26.10    7.56
 -12  -7  -3   12.54    6.10
 -12  -6  -3    6.97    5.53
 -12  -6  -3   13.41    6.60
 -12  -6  -3    2.81    6.27
 -12   6   3    8.10    6.06
  12   6   3    9.72    5.19
 -12  -5  -3    5.38    6.57
 -12  -5  -3    3.35    4.88
 -12   5   3    2.03    2.52
 -12   5   3    6.96    5.47
 -12  -5  -3    0.01    5.79
  12   5   3    3.04    4.67
 -12   4   3  126.11    7.51
 -12  -4  -3  128.27   11.80
 -12   4   3  128.53   12.36
 -12  -4  -3  125.72   13.62
 -12  -4  -3  137.59   12.01
  12   4   3  131.29   11.09
 -12  -3  -3   39.75    7.06
 -12   3   3   54.19    7.74
 -12  -3  -3   38.31    6.89
 -12  -3  -3   64.68    9.12
  12   3   3   42.12    6.23
 -12  -2  -3  100.98   10.21
 -12   2   3  121.04   10.99
 -12  -2  -3  101.51   10.43
 -12  -2  -3   93.25   12.07
  12   2   3  113.15    9.61
 -12  -1  -3   71.06    7.96
 -12   1   3   48.61    7.48
 -12  -1  -3   64.73    9.47
 -12  -1  -3   66.10    8.63
  12   1   3   79.26    7.49
 -12   0   3   -0.61    4.01
 -12   0  -3    0.04    6.16
 -12   0  -3    7.95    4.83
 -12   0  -3   -1.76    3.84
  12   0   3   -1.91    3.20
 -12   1  -3   61.80    8.56
 -12  -1   3   61.14    8.56
 -12   1  -3   44.16    9.19
 -12  -1   3   48.59    6.97
  12  -1   3   68.30    6.84
  12   1  -3   63.92    4.22
 -12   2  -3   93.19   10.73
 -12  -2   3  125.72   12.32
 -12  -2   3  101.22    9.62
 -12   2  -3  110.06   12.50
  12  -2   3  110.33    9.07
  12   2  -3  104.32    7.06
 -12   3  -3   45.01    8.86
 -12  -3   3   44.89    8.29
 -12   3  -3   44.44    7.83
 -12  -3   3   52.29    6.94
  12  -3   3   46.56    6.22
  12  -3   3   48.14    6.10
  12   3  -3   44.26    4.78
 -12  -4   3  126.55   10.37
 -12   4  -3  111.73   12.08
 -12   4  -3  112.37   13.09
 -12  -4   3  138.04   13.64
  12  -4   3  130.60   10.34
  12  -4   3  130.87    8.74
 -12   5  -3   -8.24    5.36
 -12   5  -3   -0.19    5.41
 -12  -5   3   -7.34    3.34
 -12  -5   3    1.41    6.43
  12  -5   3   -0.41    3.93
 -12   6  -3    9.68    6.47
 -12   6  -3    0.98    5.68
 -12  -6   3    5.86    3.94
 -12  -6   3   11.58    7.19
  12  -6   3    5.76    4.57
 -12  -7   3   16.91    7.97
 -12   7  -3   24.71    7.94
 -12   7  -3   19.52    7.20
 -12  -7   3   28.10    4.78
  12  -7   3   10.11    5.21
 -12   8  -3   72.06   10.34
 -12  -8   3   71.25   11.63
 -12  -8   3   57.41    6.26
 -12   8  -3   57.12    9.73
  12  -8   3   73.34    6.52
  12  -8   3   82.87    9.36
 -12   9  -3   17.17    7.39
 -12   9  -3   33.47    7.77
 -12  -9   3   21.50    3.57
 -12  -9   3   11.47    8.12
  12  -9   3   22.74    5.27
 -12  10  -3   -1.81    5.91
 -12 -10   3   -7.77    7.75
 -12  10  -3   10.06    7.15
 -12 -11   3   28.78   10.43
 -12  11  -3   41.32    9.43
 -12  12  -3   92.88   12.98
 -12 -12   3   89.53   14.67
 -12 -13   3   60.22   13.86
 -12  13  -3   66.23   12.37
 -12  14  -3   95.79   14.13
 -12 -14   3  104.99   16.79
 -12 -15   3   49.06   14.41
 -12  15  -3   40.44   11.35
  12 -15   3   41.79    9.13
 -12  16  -3    9.20    9.13
 -12 -16   3    0.85   10.58
  12 -16   3   12.06    7.19
 -12 -17   3   21.50   12.32
 -12  17  -3   16.90   10.75
  12 -17   3    3.45    6.85
 -12  18  -3   79.02   15.24
 -12 -18   3   86.21   17.42
 -13  17   3   -1.51    8.48
 -13 -17  -3   10.43   11.66
  13 -17  -3   -5.00    7.07
 -13  16   3   29.46   10.26
 -13 -16  -3   18.28   11.60
  13 -16  -3   -5.28    7.48
 -13  15   3   29.29   10.69
 -13 -15  -3   18.30   12.04
 -13 -14  -3   81.79   15.35
 -13  14   3   81.07   13.41
 -13 -13  -3   12.27   10.20
 -13 -13  -3    3.39    4.94
 -13  13   3    5.35    7.82
  13 -13  -3    0.77    7.99
 -13 -12  -3  165.39   19.17
 -13 -12  -3  161.94   13.86
 -13  12   3  181.79   18.42
  13 -12  -3  158.51   16.16
 -13 -11  -3   45.42   11.50
 -13  11   3   38.67    9.89
 -13 -11  -3   41.53    7.69
 -13 -10  -3  174.75   18.35
 -13 -10  -3  194.07   14.85
 -13  10   3  150.46   16.86
 -13   9   3  178.06   17.01
 -13  -9  -3  157.65   14.17
 -13  -9  -3  154.47   15.85
 -13  -9  -3  161.13   17.33
 -13  -8  -3  210.13   18.27
 -13  -8  -3  219.37   16.44
 -13  -8  -3  192.86   17.55
 -13   8   3  218.51   17.87
 -13  -7  -3  413.88   27.95
 -13   7   3  419.92   27.46
 -13  -7  -3  412.11   27.78
 -13  -7  -3  431.91   26.36
  13   7   3  403.06   26.07
 -13  -6  -3  314.15   20.47
 -13  -6  -3  303.63   21.26
 -13   6   3  301.02   21.03
 -13  -6  -3  267.19   21.41
  13   6   3  267.84   19.67
 -13   5   3  279.95   20.02
 -13  -5  -3  262.96   20.93
 -13  -5  -3  296.19   20.21
 -13  -5  -3  275.31   19.13
  13   5   3  279.82   18.74
 -13  -4  -3  148.00   15.21
 -13  -4  -3  150.20   13.72
 -13   4   3  155.89   13.88
 -13  -4  -3  151.96   12.83
  13   4   3  138.41   11.86
 -13   3   3   40.06    7.55
 -13  -3  -3   51.94    8.25
 -13  -3  -3   41.24    9.00
 -13  -3  -3   39.84    7.50
  13   3   3   40.67    6.31
 -13  -2  -3   53.95    9.87
 -13  -2  -3   41.00    7.45
 -13   2   3   59.34    8.51
 -13  -2  -3   57.90    8.32
  13   2   3   53.21    6.65
 -13  -1  -3    4.70    5.24
 -13   1   3    2.77    4.83
 -13  -1  -3    8.75    4.93
 -13  -1  -3    6.25    5.38
  13   1   3   10.48    4.16
 -13   0   3   -2.52    4.32
 -13   0  -3   -3.92    4.94
 -13   0  -3    2.80    6.47
 -13   0  -3   -6.85    3.81
  13   0   3   -5.06    3.08
 -13  -1   3    2.45    4.29
 -13   1  -3   -0.42    5.11
 -13   1  -3   -0.99    6.60
  13  -1   3    5.16    3.83
  13   1  -3    7.05    1.50
 -13   2  -3   47.30    8.08
 -13  -2   3   55.02    7.54
 -13   2  -3   59.30    9.98
 -13  -2   3   38.42    8.26
  13  -2   3   53.41    6.47
  13   2  -3   53.22    4.53
 -13   3  -3   38.25    8.88
 -13  -3   3   45.82    8.76
 -13  -3   3   43.63    6.73
 -13   3  -3   43.44    8.09
  13  -3   3   40.37    5.94
  13   3  -3   48.50    4.90
 -13   4  -3  156.99   15.39
 -13  -4   3  125.84   11.55
 -13  -4   3  163.63   15.89
 -13   4  -3  142.61   14.02
  13   4  -3  154.15   10.38
  13  -4   3  154.27   11.44
 -13   5  -3  279.80   21.08
 -13  -5   3  299.62   19.02
 -13  -5   3  298.06   21.94
 -13   5  -3  305.31   22.10
  13  -5   3  306.56   19.03
 -13  -6   3  307.22   18.62
 -13   6  -3  318.79   22.09
 -13   6  -3  257.32   20.83
 -13  -6   3  312.27   22.51
  13  -6   3  280.08   18.78
 -13   7  -3  429.63   27.97
 -13  -7   3  423.18   24.41
 -13   7  -3  446.09   28.03
 -13  -7   3  402.81   28.58
  13  -7   3  396.89   25.36
 -13   8  -3  183.05   17.79
 -13   8  -3  215.66   17.61
 -13  -8   3  193.49   20.00
 -13  -8   3  222.83   13.67
  13  -8   3  203.20   15.64
 -13   9  -3  152.43   15.24
 -13  -9   3  176.29   10.78
 -13  -9   3  125.85   16.69
 -13   9  -3  159.49   16.06
 -13 -10   3  161.01   18.59
 -13  10  -3  188.72   16.62
 -13  10  -3  180.52   17.50
 -13 -11   3   27.58   10.29
 -13  11  -3   26.80    9.29
 -13 -12   3  201.67   21.62
 -13  12  -3  192.71   19.27
 -13  13  -3   -2.78    7.71
 -13 -13   3    4.35    9.92
 -13  14  -3   57.57   12.98
 -13 -14   3   69.62   14.63
 -13  15  -3   37.21   12.03
 -13 -15   3   30.80   13.70
 -13  16  -3   13.23    9.26
 -13 -16   3   13.25   12.90
  13 -16   3    0.43    7.24
 -13 -17   3  -12.01   10.61
 -13  17  -3    8.39    9.64
  13 -17   3    0.47    6.96
 -14 -16  -3   59.50   15.60
 -14  16   3   31.82   11.28
  14 -16  -3   22.19    9.41
 -14 -15  -3   -8.32   10.03
 -14  15   3   15.65    9.79
 -14  14   3   24.08    9.93
 -14 -14  -3   37.24   12.91
 -14 -13  -3   13.18   10.87
 -14 -13  -3    7.74    5.66
 -14  13   3   -2.78    7.81
 -14 -12  -3   -3.20    8.93
 -14  12   3    1.36    8.12
 -14 -12  -3   10.87    6.18
 -14  11   3   -2.60    7.83
 -14 -11  -3    2.12    8.98
 -14 -11  -3    9.74    5.73
 -14 -10  -3   58.88   11.93
 -14 -10  -3   63.28    8.86
 -14  10   3   55.76   11.34
 -14  -9  -3   76.86    9.89
 -14  -9  -3   65.63   11.01
 -14   9   3   59.06   11.18
 -14  -9  -3   77.57   13.20
 -14  -8  -3  106.73   13.55
 -14  -8  -3  117.15   14.71
 -14  -8  -3  123.44   12.09
 -14   8   3  106.63   13.54
  14   8   3  121.97   12.61
 -14   7   3   22.56    7.83
 -14  -7  -3   17.60    8.90
 -14  -7  -3   26.09    8.80
 -14  -7  -3   35.91    7.04
  14   7   3   22.38    7.50
 -14  -6  -3  147.81   15.89
 -14  -6  -3  171.20   13.35
 -14   6   3  135.01   14.48
 -14  -6  -3  120.70   14.37
  14   6   3  144.13   13.09
 -14  -5  -3    4.42    5.95
 -14  -5  -3    3.09    5.43
 -14   5   3   -8.39    5.11
 -14  -5  -3   -4.13    6.42
  14   5   3   -2.08    4.61
 -14  -4  -3   -5.33    4.98
 -14  -4  -3   -1.01    6.27
 -14  -4  -3  -11.08    5.58
 -14   4   3    8.46    5.95
  14   4   3   -2.52    4.22
 -14  -3  -3   27.52    8.77
 -14  -3  -3   16.24    6.68
 -14  -3  -3   33.17    7.15
 -14   3   3   13.83    6.16
  14   3   3   21.11    5.60
 -14  -2  -3  248.37   20.80
 -14   2   3  252.65   18.41
 -14  -2  -3  256.87   18.22
 -14  -2  -3  291.26   19.11
  14   2   3  257.93   17.01
 -14  -1  -3   26.89    8.30
 -14   1   3   29.99    6.66
 -14  -1  -3   17.50    5.74
 -14  -1  -3   32.66    7.41
  14   1   3   21.42    5.18
 -14   0   3    1.90    4.73
 -14   0  -3    5.04    7.22
 -14   0  -3    8.63    5.90
  14   0   3   -4.94    3.46
 -14  -1   3   17.12    6.08
 -14   1  -3   15.57    6.49
 -14   1  -3   22.97    8.41
  14  -1   3   21.71    4.70
 -14  -2   3  236.81   18.58
 -14   2  -3  227.35   18.39
 -14  -2   3  268.59   17.71
 -14   2  -3  238.58   20.04
  14  -2   3  264.73   16.25
 -14  -3   3   26.24    7.82
 -14  -3   3   20.00    5.78
 -14   3  -3   18.72    8.18
 -14   3  -3   18.70    6.78
  14   3  -3   22.75    4.40
  14  -3   3   32.60    5.44
 -14  -4   3    9.38    7.18
 -14  -4   3    2.85    4.88
 -14   4  -3    2.32    6.26
 -14   4  -3    4.89    7.16
  14   4  -3   -0.62    2.93
  14  -4   3    3.97    3.96
 -14   5  -3   -2.20    5.33
 -14  -5   3   -2.79    6.79
 -14   5  -3   -0.07    6.86
 -14  -5   3    6.34    4.53
  14   5  -3    0.44    3.78
  14  -5   3   -4.33    4.14
 -14  -6   3  139.66   15.65
 -14   6  -3  164.37   15.79
 -14   6  -3  149.69   15.04
 -14  -6   3  130.73   11.14
  14  -6   3  134.91   11.49
 -14  -7   3    7.01    4.31
 -14  -7   3   16.94    8.74
 -14   7  -3   18.53    8.19
 -14   7  -3    9.87    7.67
  14  -7   3   24.35    5.85
 -14   8  -3  118.78   14.09
 -14   8  -3   96.65   13.06
 -14  -8   3  121.18    9.28
 -14  -8   3  116.25   15.16
  14  -8   3   93.13   10.87
 -14  -9   3   75.87   13.00
 -14  -9   3   74.34    6.73
 -14   9  -3   61.86   10.92
 -14   9  -3   72.05   11.37
 -14  10  -3   55.45   10.50
 -14  10  -3   54.63   10.98
 -14 -10   3   33.11   11.08
 -14 -11   3    1.37    8.96
 -14  11  -3  -10.09    8.21
 -14 -12   3    3.31    9.63
 -14  12  -3    8.37    9.37
 -14 -13   3    6.29    9.90
 -14  13  -3   19.15   10.07
 -14 -14   3    3.86    9.78
 -14  14  -3   -4.66    9.78
 -14 -15   3   16.59   12.27
 -14  15  -3    1.87    9.07
 -14  16  -3   39.74   12.95
 -14 -16   3   48.12   14.23
  14 -16   3   40.07    9.27
 -15 -15  -3  -13.28    9.34
 -15  15   3    6.83    9.45
 -15 -14  -3    8.72   10.35
 -15  14   3    4.88    8.83
 -15  13   3   35.02   10.85
 -15 -13  -3   40.24   12.30
 -15 -12  -3    9.09    9.49
 -15  12   3   -7.49    8.07
 -15 -12  -3   -1.32    5.55
 -15  11   3  103.25   14.80
 -15 -11  -3  107.41   11.46
 -15 -11  -3  118.32   15.95
 -15 -10  -3   74.34   13.36
 -15 -10  -3   77.92    9.97
 -15  10   3   52.54   11.53
 -15  -9  -3  335.68   22.12
 -15   9   3  305.61   24.35
 -15  -9  -3  321.88   24.96
  15   9   3  296.73   22.13
 -15  -8  -3   58.86   11.76
 -15  -8  -3   74.92    9.87
 -15   8   3   51.87   10.49
 -15  -8  -3   65.12   11.35
  15   8   3   55.59    9.33
 -15   7   3  339.82   25.09
 -15  -7  -3  356.02   24.03
 -15  -7  -3  333.61   25.85
 -15  -7  -3  379.23   26.42
  15   7   3  369.42   23.75
 -15  -6  -3    0.32    6.51
 -15  -6  -3   -7.05    7.54
 -15   6   3   -4.06    5.95
 -15  -6  -3   -0.93    6.15
  15   6   3   -0.85    5.35
 -15   5   3  297.37   21.35
 -15  -5  -3  299.08   21.72
 -15  -5  -3  303.44   23.12
 -15  -5  -3  289.66   20.78
  15   5   3  255.38   19.07
 -15   4   3   10.32    6.32
 -15  -4  -3    2.25    7.47
 -15  -4  -3   -3.55    5.39
 -15  -4  -3   -5.54    6.03
  15   4   3   -1.59    4.78
 -15  -3  -3   81.09   11.07
 -15   3   3   76.74   10.55
 -15  -3  -3   83.75   12.59
 -15  -3  -3   98.58   11.29
  15   3   3   91.89    9.39
 -15  -2  -3   15.44    6.59
 -15   2   3   13.77    7.01
 -15  -2  -3   10.65    6.65
 -15  -2  -3   16.23    8.14
  15   2   3   15.71    5.25
 -15  -1  -3   19.96    8.60
 -15   1   3   16.98    6.72
 -15  -1  -3   12.74    5.72
 -15  -1  -3    6.92    6.19
  15   1   3   21.40    5.02
 -15   0   3    0.99    4.78
 -15   0  -3   10.59    7.92
 -15   0  -3    9.28    6.33
  15   0   3   -3.18    3.67
 -15   1  -3    9.28    7.97
 -15  -1   3   16.16    6.37
 -15   1  -3    7.83    6.52
  15  -1   3   16.59    4.67
 -15   2  -3   14.01    8.48
 -15   2  -3   16.09    7.10
 -15  -2   3   19.04    5.86
 -15  -2   3    8.76    6.79
  15  -2   3   17.83    4.73
 -15  -3   3   95.90   12.05
 -15  -3   3   80.96    9.45
 -15   3  -3   86.29   11.22
 -15   3  -3   88.45   12.57
  15  -3   3   72.58    7.98
 -15  -4   3   -6.90    4.57
 -15   4  -3   14.73    8.05
 -15   4  -3   -4.06    6.08
 -15  -4   3   -5.29    6.64
  15  -4   3    2.70    4.05
 -15  -5   3  300.98   18.79
 -15   5  -3  294.00   21.32
 -15   5  -3  265.48   22.18
 -15  -5   3  291.51   22.87
  15  -5   3  254.37   18.02
 -15  -6   3   -1.82    7.20
 -15   6  -3   -0.33    7.91
 -15   6  -3  -10.22    6.72
 -15  -6   3   -3.93    4.28
  15  -6   3   -4.52    4.50
 -15   7  -3  340.17   25.54
 -15  -7   3  366.78   25.75
 -15  -7   3  321.16   20.39
 -15   7  -3  320.17   24.18
  15  -7   3  318.75   21.26
 -15  -8   3   54.74    6.54
 -15   8  -3   44.13   10.29
 -15  -8   3   40.52   12.01
 -15   8  -3   51.33   10.42
 -15   9  -3  359.56   25.46
 -15  -9   3  324.20   26.37
 -15   9  -3  321.85   25.31
 -15 -10   3   73.49   14.20
 -15  10  -3   95.50   13.44
 -15  11  -3   87.19   14.21
 -15 -11   3  123.95   18.10
 -15  12  -3    8.12    8.99
 -15 -12   3    9.75   10.60
 -15 -13   3   38.14   12.59
[truncated: 6,927,348 more chars]
